# Supplementary material for: [μ-2,2,4,4,6,6-Hexakis(3,5-dimethyl­pyrazol-1-yl)-2λ5,4λ5,6λ5-1,3,5,2,4,6-triaza­triphosphinine]bis­[bis­(nitrato- κ2 O,O′)cadmium(II)]
Source: Acta Crystallogr Sect E Struct Rep Online. 2008 Nov 8;64(Pt 12):m1513. doi: 10.1107/S160053680803585X (PMC2959902; doi:10.1107/S160053680803585X)
Supplement: Supplementary file 1 [file e-64-m1513-sup1.cif]

##############################################################################
###                                                                        ###
###        Electronic paper (Acta Crystallographica Section E)             ###
###                                                                        ###
##############################################################################
#                                                                            #
# This CIF contains the data in a paper accepted for publication in Acta     #
# Crystallographica Section E. It conforms to the requirements of Notes      #
# for Authors for Section E, and has been peer reviewed under the auspices   #
# of the IUCr Commission on Journals.                                        #
#                                                                            #
# Full details of the Crystallographic Information File format               #
# are given in the paper "The Crystallographic Information File (CIF):       #
# a New Standard Archive File for Crystallography" by S. R. Hall, F. H.      #
# Allen and I. D. Brown [Acta Cryst. (1991), A47, 655-685].                  #
#                                                                            #
# The current version of the core CIF dictionary is obtainable from          #
# ftp://ftp.iucr.org/pub/cif_core.dic. The current version number is 2.4.    #
#                                                                            #
# Software is freely available for graphical display of the structure(s) in  #
# this CIF.  For information consult the CIF home page http://www.iucr.org/  #
# cif/home.html                                                              #
#                                                                            #
# This file may be used for bona fide research purposes within the           #
# scientific community so long as proper attribution is given to the journal # 
# article from which it was obtained.                                        #
#                                                                            #
##############################################################################
                                             
data_global
_audit_creation_method     SHELXL-97
_journal_date_recd_electronic     2008-09-15
_journal_date_accepted     2008-11-01
_journal_name_full     'Acta Crystallographica, Section E'
_journal_year     2008
_journal_volume     64
_journal_issue     12
_journal_page_first     m1513
_journal_page_last     m1513
_journal_paper_category     QM
_journal_coeditor_code     HB2796
_publ_contact_author_name     'Prof. Soon W. Lee'
_publ_contact_author_address
; Department of Chemistry
  Sungkyunkwan University
  Natural Science Campus
  Suwon 440-746
  Korea
;
_publ_contact_author_email     soonwlee@skku.edu
_publ_contact_author_fax     '82(31)2907075'
_publ_contact_author_phone     '82(31)2907066'
_publ_section_title
;
[\m-2,2,4,4,6,6-Hexakis(3,5-dimethylpyrazol-1-yl)-2\l^5^,4\l^5^,6\l^5^-
1,3,5,2,4,6-triazatriphosphinine]bis[bis(nitrato-
\k^2^<i>O</i>,<i>O</i>')cadmium(II)]
;
_publ_section_title_footnote
;
 Contribution No. ...
;
loop_
    _publ_author_name
    _publ_author_address
    'Yun, Sung Yol'
; Department of Chemistry (BK21)
  Sungkyunkwan University
  Natural Science Campus
  Suwon 440-746
  South Korea
;
    'Lee, Soon W.'
; Department of Chemistry (BK21)
  Sungkyunkwan University
  Natural Science Campus
  Suwon 440-746
  South Korea
;
data_I
_audit_creation_method     SHELXL-97
_chemical_name_systematic
;
[\m-2,2,4,4,6,6-Hexakis(3,5-dimethylpyrazol-1-yl)-2\l^5^,4\l^5^,6\l^5^-
1,3,5,2,4,6-triazatriphosphinine]bis[bis(nitrato-
\k^2^<i>O</i>,<i>O</i>')cadmium(II)]
;
_chemical_name_common     ?
_chemical_formula_moiety     'C30 H42 Cd2 N19 O12 P3'
_chemical_formula_sum     'C30 H42 Cd2 N19 O12 P3'
_chemical_formula_iupac     '[Cd2 (N O3)4 (C30 H42 N15 P3)]'
_chemical_formula_weight     1178.54
_chemical_melting_point     ?
_symmetry_cell_setting     'Orthorhombic'
_symmetry_space_group_name_H-M     'F d d 2 '
_symmetry_space_group_name_Hall     'F 2 -2d'
loop_
    _symmetry_equiv_pos_as_xyz
    'x, y, z'
    '-x, -y, z'
    'x+1/4, -y+1/4, z+1/4'
    '-x+1/4, y+1/4, z+1/4'
    'x, y+1/2, z+1/2'
    '-x, -y+1/2, z+1/2'
    'x+1/4, -y+3/4, z+3/4'
    '-x+1/4, y+3/4, z+3/4'
    'x+1/2, y, z+1/2'
    '-x+1/2, -y, z+1/2'
    'x+3/4, -y+1/4, z+3/4'
    '-x+3/4, y+1/4, z+3/4'
    'x+1/2, y+1/2, z'
    '-x+1/2, -y+1/2, z'
    'x+3/4, -y+3/4, z+1/4'
    '-x+3/4, y+3/4, z+1/4'
_cell_length_a     28.2418(5)
_cell_length_b     36.2033(6)
_cell_length_c     10.3673(2)
_cell_angle_alpha     90.00
_cell_angle_beta     90.00
_cell_angle_gamma     90.00
_cell_volume     10600.0(3)
_cell_formula_units_Z     8
_cell_measurement_reflns_used     9939
_cell_measurement_theta_min     2.17
_cell_measurement_theta_max     25.51
_cell_measurement_temperature     296(2)
_exptl_crystal_description     'BLOCK'
_exptl_crystal_colour     'colourless'
_exptl_crystal_size_max     0.30
_exptl_crystal_size_mid     0.14
_exptl_crystal_size_min     0.10
_exptl_crystal_density_diffrn     1.477
_exptl_crystal_density_meas     ?
_exptl_crystal_density_method     'not measured'
_exptl_crystal_F_000     4736
_exptl_absorpt_coefficient_mu     0.960
_exptl_absorpt_correction_type     multi-scan
_exptl_absorpt_process_details     '(SADABS; Bruker, 1997)'
_exptl_absorpt_correction_T_min     0.851
_exptl_absorpt_correction_T_max     0.908
_exptl_special_details
;
;
_diffrn_ambient_temperature     296(2)
_diffrn_radiation_type     'MoK\a'
_diffrn_radiation_wavelength     0.71073
_diffrn_radiation_source     'sealed tube'
_diffrn_radiation_monochromator     'graphite'
_diffrn_measurement_device_type     'Bruker SMART CCD'
_diffrn_measurement_method     \w
_diffrn_detector_area_resol_mean     ?
_diffrn_reflns_number     32426
_diffrn_reflns_av_R_equivalents     0.0328
_diffrn_reflns_av_sigmaI/netI     0.0338
_diffrn_reflns_theta_min     2.17
_diffrn_reflns_theta_max     28.39
_diffrn_reflns_theta_full     28.39
_diffrn_measured_fraction_theta_max     0.975
_diffrn_measured_fraction_theta_full     0.975
_diffrn_reflns_limit_h_min     -36
_diffrn_reflns_limit_h_max     28
_diffrn_reflns_limit_k_min     -48
_diffrn_reflns_limit_k_max     40
_diffrn_reflns_limit_l_min     -13
_diffrn_reflns_limit_l_max     13
_diffrn_standards_number     ?
_diffrn_standards_interval_count     ?
_diffrn_standards_interval_time     ?
_diffrn_standards_decay_%     ?
_refine_special_details
;
Refinement of <i>F</i>^2^ against ALL reflections. The weighted <i>R</i>-factor
<i>wR</i> and goodness of fit <i>S</i> are based on <i>F</i>^2^, conventional
<i>R</i>-factors <i>R</i> are based on <i>F</i>, with <i>F</i> set to zero for
negative <i>F</i>^2^. The threshold expression of <i>F</i>^2^ >
\s(<i>F</i>^2^) is used only for calculating <i>R</i>-factors(gt) <i>etc</i>.
and is not relevant to the choice of reflections for refinement.
<i>R</i>-factors based on <i>F</i>^2^ are statistically about twice as large
as those based on <i>F</i>, and <i>R</i>- factors based on ALL data will be
even larger.
;
_reflns_number_total     6260
_reflns_number_gt     5122
_reflns_threshold_expression     I>2\s(I)
_refine_ls_structure_factor_coef     Fsqd
_refine_ls_matrix_type     full
_refine_ls_R_factor_all     0.0580
_refine_ls_R_factor_gt     0.0436
_refine_ls_wR_factor_gt     0.1024
_refine_ls_wR_factor_ref     0.1122
_refine_ls_goodness_of_fit_ref     1.044
_refine_ls_restrained_S_all     1.044
_refine_ls_number_reflns     6260
_refine_ls_number_parameters     299
_refine_ls_number_restraints     1
_refine_ls_hydrogen_treatment     constr
_refine_ls_weighting_scheme     calc
_refine_ls_weighting_details
         'calc w=1/[\s^2^(Fo^2^)+(0.0676P)^2^+6.1853P] where P=(Fo^2^+2Fc^2^)/3'
_atom_sites_solution_hydrogens     geom
_atom_sites_solution_primary     direct
_atom_sites_solution_secondary     difmap
_refine_ls_shift/su_max     0.001
_refine_ls_shift/su_mean     0.000
_refine_diff_density_max     0.849
_refine_diff_density_min     -0.479
_refine_ls_extinction_method     none
_refine_ls_extinction_coef     ?
_refine_ls_abs_structure_details     'Flack (1983), 2758 Friedel pairs'
_refine_ls_abs_structure_Flack     -0.02(2)
loop_
    _atom_type_symbol
    _atom_type_description
    _atom_type_scat_dispersion_real
    _atom_type_scat_dispersion_imag
    _atom_type_scat_source
    'C' 'C' 0.0033 0.0016
                         'International Tables Vol C Tables 4.2.6.8 and 6.1.1.4'
    'H' 'H' 0.0000 0.0000
                         'International Tables Vol C Tables 4.2.6.8 and 6.1.1.4'
    'N' 'N' 0.0061 0.0033
                         'International Tables Vol C Tables 4.2.6.8 and 6.1.1.4'
    'O' 'O' 0.0106 0.0060
                         'International Tables Vol C Tables 4.2.6.8 and 6.1.1.4'
    'P' 'P' 0.1023 0.0942
                         'International Tables Vol C Tables 4.2.6.8 and 6.1.1.4'
    'Cd' 'Cd' -0.8075 1.2024
                         'International Tables Vol C Tables 4.2.6.8 and 6.1.1.4'
_computing_data_collection     'SMART (Bruker, 1997)'
_computing_cell_refinement     'SAINT (Bruker, 1997)'
_computing_data_reduction     'SAINT (Bruker, 1997)'
_computing_structure_solution     'SHELXTL (Sheldrick, 2008)'
_computing_structure_refinement     'SHELXTL (Sheldrick, 2008)'
_computing_molecular_graphics     'SHELXTL (Sheldrick, 2008)'
_computing_publication_material     'SHELXTL (Sheldrick, 2008)'
loop_
    _atom_site_type_symbol
    _atom_site_label
    _atom_site_fract_x
    _atom_site_fract_y
    _atom_site_fract_z
    _atom_site_U_iso_or_equiv
    _atom_site_adp_type
    _atom_site_calc_flag
    _atom_site_refinement_flags
    _atom_site_occupancy
    _atom_site_disorder_assembly
    _atom_site_disorder_group
    Cd Cd1 -0.083094(12) -0.072056(9) 0.52427(3) 0.05498(12) Uani d . 1 . .
    P P1 -0.04843(3) -0.00189(2) 0.74616(9) 0.0339(2) Uani d . 1 . .
    P P2 0.0000 0.0000 0.51827(12) 0.0311(2) Uani d S 1 . .
    O O1 -0.0099(2) -0.0965(2) 0.6318(6) 0.1100(19) Uani d . 1 . .
    O O2 -0.0638(3) -0.13446(15) 0.5667(8) 0.144(3) Uani d . 1 . .
    O O3 -0.0064(4) -0.1554(3) 0.6716(11) 0.251(7) Uani d . 1 . .
    O O4 -0.1372(4) -0.0530(3) 0.3622(15) 0.258(8) Uani d . 1 . .
    O O5 -0.1455(4) -0.1014(3) 0.4113(10) 0.195(5) Uani d . 1 . .
    O O6 -0.1902(3) -0.0824(2) 0.2697(10) 0.170(4) Uani d . 1 . .
    N N1 -0.04555(11) -0.01150(8) 0.5958(3) 0.0357(7) Uani d . 1 . .
    N N2 0.0000 0.0000 0.8214(4) 0.0408(10) Uani d S 1 . .
    N N3 -0.08391(12) -0.03495(9) 0.8082(3) 0.0429(8) Uani d . 1 . .
    N N4 -0.10447(12) -0.06131(10) 0.7314(3) 0.0450(8) Uani d . 1 . .
    N N5 -0.07821(10) 0.03652(9) 0.7738(4) 0.0431(7) Uani d . 1 . .
    N N6 -0.12225(13) 0.03751(11) 0.7149(4) 0.0512(9) Uani d . 1 . .
    N N7 0.01317(12) -0.03608(9) 0.4208(3) 0.0398(7) Uani d . 1 . .
    N N8 -0.02456(14) -0.05705(10) 0.3775(4) 0.0490(8) Uani d . 1 . .
    N N9 -0.0244(3) -0.1266(3) 0.6295(8) 0.114(2) Uani d . 1 . .
    N N10 -0.1568(2) -0.07751(19) 0.3548(8) 0.0857(18) Uani d . 1 . .
    C C1 -0.10083(18) -0.03802(13) 0.9323(4) 0.0536(11) Uani d . 1 . .
    C C2 -0.1308(2) -0.06616(15) 0.9360(5) 0.0703(15) Uani d . 1 . .
    H H2 -0.1472 -0.0748 1.0078 0.084 Uiso calc R 1 . .
    C C3 -0.13292(19) -0.08072(14) 0.8077(5) 0.0593(12) Uani d . 1 . .
    C C4 -0.0847(3) -0.01309(18) 1.0404(5) 0.0837(18) Uani d . 1 . .
    H H4A -0.0628 0.0048 1.0073 0.126 Uiso calc R 1 . .
    H H4B -0.0695 -0.0276 1.1059 0.126 Uiso calc R 1 . .
    H H4C -0.1116 -0.0007 1.0768 0.126 Uiso calc R 1 . .
    C C5 -0.1598(2) -0.11282(18) 0.7556(7) 0.0834(18) Uani d . 1 . .
    H H5A -0.1533 -0.1154 0.6652 0.125 Uiso calc R 1 . .
    H H5B -0.1931 -0.1088 0.7681 0.125 Uiso calc R 1 . .
    H H5C -0.1504 -0.1349 0.8001 0.125 Uiso calc R 1 . .
    C C6 -0.07031(19) 0.06865(11) 0.8451(4) 0.0486(10) Uani d . 1 . .
    C C7 -0.11000(19) 0.08900(14) 0.8317(5) 0.0606(12) Uani d . 1 . .
    H H7 -0.1160 0.1119 0.8692 0.073 Uiso calc R 1 . .
    C C8 -0.14106(18) 0.06886(13) 0.7490(5) 0.0607(12) Uani d . 1 . .
    C C9 -0.02660(19) 0.07712(13) 0.9190(5) 0.0615(13) Uani d . 1 . .
    H H9A -0.0046 0.0571 0.9103 0.092 Uiso calc R 1 . .
    H H9B -0.0344 0.0804 1.0084 0.092 Uiso calc R 1 . .
    H H9C -0.0126 0.0994 0.8862 0.092 Uiso calc R 1 . .
    C C10 -0.1886(3) 0.0808(2) 0.7004(8) 0.097(2) Uani d . 1 . .
    H H10A -0.2016 0.0618 0.6464 0.146 Uiso calc R 1 . .
    H H10B -0.1853 0.1031 0.6515 0.146 Uiso calc R 1 . .
    H H10C -0.2094 0.0850 0.7722 0.146 Uiso calc R 1 . .
    C C11 0.05422(16) -0.04550(12) 0.3580(4) 0.0465(10) Uani d . 1 . .
    C C12 0.0421(2) -0.07391(11) 0.2775(5) 0.0578(12) Uani d . 1 . .
    H H12 0.0625 -0.0868 0.2233 0.069 Uiso calc R 1 . .
    C C13 -0.0061(2) -0.07985(12) 0.2915(4) 0.0569(12) Uani d . 1 . .
    C C14 0.10103(19) -0.02914(17) 0.3787(5) 0.0659(14) Uani d . 1 . .
    H H14A 0.0987 -0.0098 0.4416 0.099 Uiso calc R 1 . .
    H H14B 0.1126 -0.0191 0.2989 0.099 Uiso calc R 1 . .
    H H14C 0.1225 -0.0478 0.4091 0.099 Uiso calc R 1 . .
    C C15 -0.0358(3) -0.10831(18) 0.2264(6) 0.092(2) Uani d . 1 . .
    H H15A -0.0680 -0.1059 0.2546 0.138 Uiso calc R 1 . .
    H H15B -0.0242 -0.1325 0.2481 0.138 Uiso calc R 1 . .
    H H15C -0.0342 -0.1049 0.1347 0.138 Uiso calc R 1 . .
loop_
    _atom_site_aniso_label
    _atom_site_aniso_U_11
    _atom_site_aniso_U_22
    _atom_site_aniso_U_33
    _atom_site_aniso_U_12
    _atom_site_aniso_U_13
    _atom_site_aniso_U_23
    Cd1 0.0606(2) 0.05662(19) 0.04776(17) -0.02047(15) 0.00994(15) -0.01297(14)
    P1 0.0381(5) 0.0323(4) 0.0314(4) 0.0014(4) 0.0036(4) -0.0026(3)
    P2 0.0365(6) 0.0296(5) 0.0272(5) 0.0004(5) 0.000 0.000
    O1 0.095(4) 0.137(5) 0.098(4) 0.043(4) 0.016(3) 0.033(4)
    O2 0.189(6) 0.068(3) 0.176(8) -0.022(4) 0.092(6) -0.016(4)
    O3 0.258(10) 0.203(8) 0.292(12) 0.150(8) 0.168(9) 0.191(9)
    O4 0.165(7) 0.185(8) 0.422(19) -0.087(7) -0.175(11) 0.126(11)
    O5 0.226(9) 0.213(10) 0.146(7) -0.137(9) -0.036(7) -0.002(7)
    O6 0.143(6) 0.135(5) 0.231(9) -0.028(4) -0.085(7) -0.035(6)
    N1 0.0366(16) 0.0361(15) 0.0343(15) -0.0021(13) 0.0017(12) -0.0047(12)
    N2 0.046(3) 0.045(2) 0.031(2) 0.000(2) 0.000 0.000
    N3 0.0471(19) 0.0413(18) 0.0403(18) -0.0063(14) 0.0082(14) -0.0033(14)
    N4 0.0414(18) 0.0480(18) 0.0455(18) -0.0091(16) 0.0084(15) -0.0042(15)
    N5 0.0419(16) 0.0422(16) 0.0452(17) 0.0065(13) -0.0021(16) -0.0110(15)
    N6 0.0417(19) 0.057(2) 0.055(2) 0.0120(16) -0.0053(16) -0.0146(17)
    N7 0.0434(18) 0.0391(17) 0.0368(15) 0.0047(14) 0.0064(14) -0.0042(13)
    N8 0.063(2) 0.0416(18) 0.0430(18) -0.0095(17) 0.0077(16) -0.0141(15)
    N9 0.114(6) 0.130(7) 0.098(5) 0.027(6) 0.063(4) 0.026(5)
    N10 0.072(3) 0.069(4) 0.116(5) -0.033(3) 0.000(3) -0.008(3)
    C1 0.065(3) 0.051(2) 0.045(2) -0.009(2) 0.017(2) -0.0054(19)
    C2 0.084(4) 0.069(3) 0.058(3) -0.013(3) 0.033(3) 0.006(2)
    C3 0.060(3) 0.059(3) 0.059(3) -0.018(2) 0.016(2) 0.002(2)
    C4 0.126(5) 0.085(4) 0.040(3) -0.028(4) 0.021(3) -0.013(3)
    C5 0.084(4) 0.087(4) 0.080(4) -0.042(3) 0.016(3) -0.003(3)
    C6 0.065(3) 0.039(2) 0.042(2) 0.0061(19) 0.002(2) -0.0057(16)
    C7 0.064(3) 0.048(3) 0.070(3) 0.016(2) -0.008(2) -0.019(2)
    C8 0.059(3) 0.065(3) 0.058(3) 0.026(2) 0.003(2) -0.013(2)
    C9 0.067(3) 0.051(3) 0.066(3) -0.001(2) -0.004(3) -0.025(2)
    C10 0.078(4) 0.099(5) 0.114(5) 0.039(4) -0.023(4) -0.028(4)
    C11 0.055(3) 0.048(2) 0.0358(19) 0.0123(19) 0.0070(18) 0.0062(17)
    C12 0.079(3) 0.053(2) 0.042(2) 0.013(2) 0.012(2) -0.008(2)
    C13 0.086(3) 0.044(2) 0.040(2) -0.005(2) 0.016(2) -0.0110(19)
    C14 0.049(3) 0.097(4) 0.052(3) 0.013(3) 0.010(2) -0.007(3)
    C15 0.136(6) 0.072(3) 0.069(3) -0.034(4) 0.019(4) -0.036(3)
_geom_special_details
;
All e.s.d.'s (except the e.s.d. in the dihedral angle between two l.s. planes)
are estimated using the full covariance matrix. The cell e.s.d.'s are taken
into account individually in the estimation of e.s.d.'s in distances, angles
and torsion angles; correlations between e.s.d.'s in cell parameters are only
used when they are defined by crystal symmetry. An approximate (isotropic)
treatment of cell e.s.d.'s is used for estimating e.s.d.'s involving l.s.
planes.
;
loop_
    _geom_bond_atom_site_label_1
    _geom_bond_atom_site_label_2
    _geom_bond_site_symmetry_2
    _geom_bond_distance
    _geom_bond_publ_flag
    Cd1 N1 . 2.546(3) yes
    Cd1 N4 . 2.265(3) yes
    Cd1 N8 . 2.311(4) yes
    Cd1 O1 . 2.509(5) yes
    Cd1 O2 . 2.365(6) yes
    Cd1 O5 . 2.367(8) yes
    Cd1 O4 . 2.373(9) yes
    P1 N2 . 1.576(2) n
    P1 N1 . 1.599(3) n
    P1 N5 . 1.650(3) n
    P1 N3 . 1.688(3) n
    P2 N1 . 1.573(3) n
    P2 N1 2 1.573(3) ?
    P2 N7 2 1.693(3) ?
    P2 N7 . 1.693(3) n
    O1 N9 . 1.165(11) ?
    O2 N9 . 1.323(11) ?
    O3 N9 . 1.239(10) ?
    O4 N10 . 1.049(9) ?
    O5 N10 . 1.094(12) ?
    O6 N10 . 1.302(10) ?
    N2 P1 2 1.576(2) ?
    N3 N4 . 1.372(5) ?
    N3 C1 . 1.376(6) ?
    N4 C3 . 1.328(6) ?
    N5 N6 . 1.386(5) ?
    N5 C6 . 1.396(5) ?
    N6 C8 . 1.302(5) ?
    N7 C11 . 1.373(5) ?
    N7 N8 . 1.383(5) ?
    N8 C13 . 1.323(6) ?
    C1 C2 . 1.325(7) ?
    C1 C4 . 1.509(7) ?
    C2 C3 . 1.432(8) ?
    C2 H2 . 0.9300 ?
    C3 C5 . 1.490(8) ?
    C4 H4A . 0.9600 ?
    C4 H4B . 0.9600 ?
    C4 H4C . 0.9600 ?
    C5 H5A . 0.9600 ?
    C5 H5B . 0.9600 ?
    C5 H5C . 0.9600 ?
    C6 C7 . 1.349(7) ?
    C6 C9 . 1.485(7) ?
    C7 C8 . 1.427(7) ?
    C7 H7 . 0.9300 ?
    C8 C10 . 1.498(8) ?
    C9 H9A . 0.9600 ?
    C9 H9B . 0.9600 ?
    C9 H9C . 0.9600 ?
    C10 H10A . 0.9600 ?
    C10 H10B . 0.9600 ?
    C10 H10C . 0.9600 ?
    C11 C12 . 1.368(6) ?
    C11 C14 . 1.464(8) ?
    C12 C13 . 1.386(8) ?
    C12 H12 . 0.9300 ?
    C13 C15 . 1.489(7) ?
    C14 H14A . 0.9600 ?
    C14 H14B . 0.9600 ?
    C14 H14C . 0.9600 ?
    C15 H15A . 0.9600 ?
    C15 H15B . 0.9600 ?
    C15 H15C . 0.9600 ?
loop_
    _geom_angle_atom_site_label_1
    _geom_angle_atom_site_label_2
    _geom_angle_atom_site_label_3
    _geom_angle_site_symmetry_1
    _geom_angle_site_symmetry_3
    _geom_angle
    _geom_angle_publ_flag
    N4 Cd1 N8 . . 140.76(12) ?
    N4 Cd1 O2 . . 92.8(2) ?
    N8 Cd1 O2 . . 100.51(19) ?
    N4 Cd1 O5 . . 110.4(3) ?
    N8 Cd1 O5 . . 108.2(3) ?
    O2 Cd1 O5 . . 80.4(5) ?
    N4 Cd1 O4 . . 116.7(4) ?
    N8 Cd1 O4 . . 85.8(4) ?
    O2 Cd1 O4 . . 123.8(4) ?
    O5 Cd1 O4 . . 45.7(4) ?
    N4 Cd1 O1 . . 81.87(16) ?
    N8 Cd1 O1 . . 77.65(18) ?
    O2 Cd1 O1 . . 52.5(3) ?
    O5 Cd1 O1 . . 132.4(4) ?
    O4 Cd1 O1 . . 161.3(4) ?
    N4 Cd1 N1 . . 71.75(11) n
    N8 Cd1 N1 . . 72.03(11) n
    O2 Cd1 N1 . . 132.3(3) ?
    O5 Cd1 N1 . . 147.2(4) ?
    O4 Cd1 N1 . . 103.0(3) ?
    O1 Cd1 N1 . . 80.3(2) ?
    N2 P1 N1 . . 116.61(18) n
    N2 P1 N5 . . 108.63(13) ?
    N1 P1 N5 . . 112.25(18) ?
    N2 P1 N3 . . 110.93(16) ?
    N1 P1 N3 . . 104.34(17) ?
    N5 P1 N3 . . 103.21(17) ?
    N1 P2 N1 . 2 118.5(2) n
    N1 P2 N7 . 2 109.24(16) ?
    N1 P2 N7 2 2 106.30(16) ?
    N1 P2 N7 . . 106.30(16) ?
    N1 P2 N7 2 . 109.24(16) ?
    N7 P2 N7 2 . 106.7(2) ?
    N9 O1 Cd1 . . 91.9(6) ?
    N9 O2 Cd1 . . 94.6(5) ?
    N10 O4 Cd1 . . 98.5(7) ?
    N10 O5 Cd1 . . 97.3(6) ?
    P2 N1 P1 . . 118.8(2) n
    P2 N1 Cd1 . . 114.81(15) ?
    P1 N1 Cd1 . . 116.75(16) ?
    P1 N2 P1 . 2 120.7(3) n
    N4 N3 C1 . . 109.8(3) ?
    N4 N3 P1 . . 121.5(3) ?
    C1 N3 P1 . . 128.3(3) ?
    C3 N4 N3 . . 106.2(4) ?
    C3 N4 Cd1 . . 129.4(3) ?
    N3 N4 Cd1 . . 123.9(2) ?
    N6 N5 C6 . . 110.8(3) ?
    N6 N5 P1 . . 113.7(3) ?
    C6 N5 P1 . . 135.5(3) ?
    C8 N6 N5 . . 105.6(4) ?
    C11 N7 N8 . . 111.1(3) ?
    C11 N7 P2 . . 131.3(3) ?
    N8 N7 P2 . . 116.6(2) ?
    C13 N8 N7 . . 104.9(4) ?
    C13 N8 Cd1 . . 125.4(3) ?
    N7 N8 Cd1 . . 117.8(2) ?
    O1 N9 O3 . . 129.7(12) ?
    O1 N9 O2 . . 120.5(9) ?
    O3 N9 O2 . . 109.7(12) ?
    O4 N10 O5 . . 118.3(10) ?
    O4 N10 O6 . . 123.1(10) ?
    O5 N10 O6 . . 117.9(8) ?
    C2 C1 N3 . . 108.1(4) ?
    C2 C1 C4 . . 129.1(5) ?
    N3 C1 C4 . . 122.7(4) ?
    C1 C2 C3 . . 106.4(4) ?
    C1 C2 H2 . . 126.8 ?
    C3 C2 H2 . . 126.8 ?
    N4 C3 C2 . . 109.5(4) ?
    N4 C3 C5 . . 120.3(5) ?
    C2 C3 C5 . . 130.2(5) ?
    C1 C4 H4A . . 109.5 ?
    C1 C4 H4B . . 109.5 ?
    H4A C4 H4B . . 109.5 ?
    C1 C4 H4C . . 109.5 ?
    H4A C4 H4C . . 109.5 ?
    H4B C4 H4C . . 109.5 ?
    C3 C5 H5A . . 109.5 ?
    C3 C5 H5B . . 109.5 ?
    H5A C5 H5B . . 109.5 ?
    C3 C5 H5C . . 109.5 ?
    H5A C5 H5C . . 109.5 ?
    H5B C5 H5C . . 109.5 ?
    C7 C6 N5 . . 105.6(4) ?
    C7 C6 C9 . . 129.1(4) ?
    N5 C6 C9 . . 125.3(4) ?
    C6 C7 C8 . . 107.1(4) ?
    C6 C7 H7 . . 126.5 ?
    C8 C7 H7 . . 126.5 ?
    N6 C8 C7 . . 111.0(4) ?
    N6 C8 C10 . . 121.7(5) ?
    C7 C8 C10 . . 127.3(4) ?
    C6 C9 H9A . . 109.5 ?
    C6 C9 H9B . . 109.5 ?
    H9A C9 H9B . . 109.5 ?
    C6 C9 H9C . . 109.5 ?
    H9A C9 H9C . . 109.5 ?
    H9B C9 H9C . . 109.5 ?
    C8 C10 H10A . . 109.5 ?
    C8 C10 H10B . . 109.5 ?
    H10A C10 H10B . . 109.5 ?
    C8 C10 H10C . . 109.5 ?
    H10A C10 H10C . . 109.5 ?
    H10B C10 H10C . . 109.5 ?
    C12 C11 N7 . . 105.4(4) ?
    C12 C11 C14 . . 128.2(4) ?
    N7 C11 C14 . . 126.3(4) ?
    C11 C12 C13 . . 107.3(4) ?
    C11 C12 H12 . . 126.3 ?
    C13 C12 H12 . . 126.3 ?
    N8 C13 C12 . . 111.2(4) ?
    N8 C13 C15 . . 121.0(5) ?
    C12 C13 C15 . . 127.8(5) ?
    C11 C14 H14A . . 109.5 ?
    C11 C14 H14B . . 109.5 ?
    H14A C14 H14B . . 109.5 ?
    C11 C14 H14C . . 109.5 ?
    H14A C14 H14C . . 109.5 ?
    H14B C14 H14C . . 109.5 ?
    C13 C15 H15A . . 109.5 ?
    C13 C15 H15B . . 109.5 ?
    H15A C15 H15B . . 109.5 ?
    C13 C15 H15C . . 109.5 ?
    H15A C15 H15C . . 109.5 ?
    H15B C15 H15C . . 109.5 ?
