# Supplementary material for: [μ-2,2,4,4,6,6-Hexakis(3,5-dimethyl­pyrazol-1-yl)-2λ5,4λ5,6λ5-1,3,5,2,4,6-triaza­triphosphinine]bis­[bis­(nitrato- κ2 O,O′)cadmium(II)]
Source: Acta Crystallogr Sect E Struct Rep Online. 2008 Nov 8;64(Pt 12):m1513. doi: 10.1107/S160053680803585X (PMC2959902; doi:10.1107/S160053680803585X)
Supplement: Supplementary file 2 [file e-64-m1513-Isup2.hkl]

# 
# h,k,l, Fc-squared, Fo-squared, sigma(Fo-squared) and status flag 
# 
data_I
_shelx_title ' CD in Fdd2' 
_shelx_refln_list_code          4 
_shelx_F_calc_maximum      787.58 
_exptl_crystal_F_000      4736.00 
_reflns_d_resolution_high  0.7475 
 
loop_ 
 _symmetry_equiv_pos_as_xyz 
 'x, y, z' 
 '-x, -y, z' 
 'x+1/4, -y+1/4, z+1/4' 
 '-x+1/4, y+1/4, z+1/4' 
 'x, y+1/2, z+1/2' 
 '-x, -y+1/2, z+1/2' 
 'x+1/4, -y+3/4, z+3/4' 
 '-x+1/4, y+3/4, z+3/4' 
 'x+1/2, y, z+1/2' 
 '-x+1/2, -y, z+1/2' 
 'x+3/4, -y+1/4, z+3/4' 
 '-x+3/4, y+1/4, z+3/4' 
 'x+1/2, y+1/2, z' 
 '-x+1/2, -y+1/2, z' 
 'x+3/4, -y+3/4, z+1/4' 
 '-x+3/4, y+3/4, z+1/4' 
 
_cell_length_a    28.2418 
_cell_length_b    36.2033 
_cell_length_c    10.3673 
_cell_angle_alpha  90.000 
_cell_angle_beta   90.000 
_cell_angle_gamma  90.000 
 
_shelx_F_squared_multiplier     1.000 
 
loop_ 
 _refln_index_h 
 _refln_index_k 
 _refln_index_l 
 _refln_F_squared_calc 
 _refln_F_squared_meas 
 _refln_F_squared_sigma 
 _refln_observed_status 
   1   1 -13     9285.12     9481.17    557.59 o 
   3   1 -13     1643.33     1149.27    287.05 o 
   5   1 -13      492.94      792.45    377.71 o 
   7   1 -13     2193.38     2040.94    455.43 o 
   9   1 -13      558.30      613.25    376.38 o 
  11   1 -13      460.05      198.65    359.35 o 
  13   1 -13      736.68      430.64    376.37 o 
   1   3 -13     2908.19     2940.91    344.88 o 
   3   3 -13     5343.87     6315.88    470.12 o 
   5   3 -13      381.14      626.93    282.61 o 
   7   3 -13      407.16      108.90    315.28 o 
   9   3 -13     1821.98     1209.70    647.68 o 
  11   3 -13      518.73      251.68    367.89 o 
   1   5 -13     2448.54     2416.57    339.99 o 
   3   5 -13     1473.34     1610.08    340.70 o 
   5   5 -13     2830.49     2664.93    405.27 o 
   7   5 -13       70.38      -95.39    563.90 o 
   9   5 -13     1716.93     1481.78    464.41 o 
  11   5 -13     1371.60     1641.82    464.72 o 
   1   7 -13      853.13      354.52    251.56 o 
   3   7 -13      435.90       -3.61    270.88 o 
   5   7 -13     3700.28     4611.19    489.58 o 
   7   7 -13     2831.34     2422.80    420.84 o 
   9   7 -13     1259.93     1585.05    365.75 o 
  11   7 -13     1235.21     1546.73    440.33 o 
   1   9 -13        8.81     -116.91    206.97 o 
   3   9 -13     3216.33     3537.90    403.81 o 
   5   9 -13      802.35      532.63    249.43 o 
   7   9 -13     1258.94     1352.04    299.42 o 
   9   9 -13     1518.65     1641.54    383.37 o 
  11   9 -13     2697.82     1552.93    434.63 o 
   1  11 -13     3641.33     2973.55    429.09 o 
   3  11 -13     1419.06     1720.87    310.76 o 
   5  11 -13      835.19      908.65    286.16 o 
   7  11 -13     1172.21     1263.25    335.58 o 
   9  11 -13     2636.48     3212.66    708.56 o 
   1  13 -13     6635.20     7157.76    850.96 o 
   3  13 -13     1129.19      988.45    428.73 o 
   5  13 -13      426.15       93.31    263.02 o 
   7  13 -13      274.85      497.92    301.51 o 
   1  15 -13     4921.72     5230.57    638.20 o 
   3  15 -13     1724.43     1573.90    445.43 o 
   5  15 -13      934.33     1029.12    473.24 o 
   0   0 -12    16403.75    13879.85   1211.58 o 
   4   0 -12     1175.33     1339.37    362.17 o 
   8   0 -12     1952.74     1495.66    570.12 o 
  12   0 -12     9621.62    12258.52   1229.26 o 
  16   0 -12      634.09     1869.41    640.16 o 
   2   2 -12     4344.05     4591.64    505.36 o 
   4   2 -12     2246.83     2339.73    314.42 o 
   6   2 -12     2167.27     2334.51    633.41 o 
   8   2 -12     3587.72     3948.85    543.54 o 
  10   2 -12     2591.64     1875.87    471.47 o 
  12   2 -12        1.66      -60.07    306.81 o 
  14   2 -12     1432.76     1174.51    412.46 o 
  16   2 -12     2815.35     2893.46    533.71 o 
  18   2 -12     1979.68     1738.38   1005.72 o 
   0   4 -12     2838.19     3706.01    503.75 o 
   2   4 -12     3722.67     3766.19    362.64 o 
   4   4 -12     3234.86     4184.38    339.46 o 
   6   4 -12      866.11      918.26    319.05 o 
   8   4 -12     1668.81     2007.12    364.38 o 
  10   4 -12     3034.65     3233.42    432.72 o 
  12   4 -12      558.65      500.62    467.90 o 
  14   4 -12     3910.96     3294.31    444.67 o 
  16   4 -12      466.22      301.10    300.32 o 
  18   4 -12     1034.66      371.05    358.47 o 
   2   6 -12     5405.56     5100.61    367.12 o 
   4   6 -12      108.67      -30.99    184.78 o 
   6   6 -12    10376.69    11011.18    571.69 o 
   8   6 -12      852.06      719.27    291.86 o 
  10   6 -12     1052.62      688.54    403.61 o 
  12   6 -12      184.38      398.00    287.65 o 
  14   6 -12      544.91      418.11    308.69 o 
  16   6 -12      837.11      826.52    357.51 o 
  18   6 -12     3930.05     4784.73    647.82 o 
   0   8 -12    11333.21    11265.40    665.34 o 
   2   8 -12     2332.68     2442.53    287.71 o 
   4   8 -12     3626.65     4570.59    394.77 o 
   6   8 -12       75.67      179.61    224.06 o 
   8   8 -12     6053.55     5996.18    476.54 o 
  10   8 -12     2779.17     3433.72    439.53 o 
  12   8 -12     2173.65     1894.61    548.85 o 
  14   8 -12     1449.15     1686.22    409.48 o 
  16   8 -12     1369.42     1730.57    472.92 o 
   2  10 -12     1306.62     1185.54    241.27 o 
   4  10 -12     5382.37     5177.12    434.79 o 
   6  10 -12     1500.08     1667.25    299.03 o 
   8  10 -12     5255.35     6487.83    604.18 o 
  10  10 -12     2030.28     2176.97    424.56 o 
  12  10 -12      271.35      487.65    341.42 o 
  14  10 -12      584.31      553.92    318.16 o 
  16  10 -12     5256.85     5258.19    797.90 o 
   0  12 -12     3833.29     3502.98    446.09 o 
   2  12 -12     2101.74     1810.58    353.34 o 
   4  12 -12      220.55     -177.34    207.66 o 
   6  12 -12      190.71      347.92    225.48 o 
   8  12 -12      121.49      244.60    228.92 o 
  10  12 -12     2757.37     2978.21    854.40 o 
  12  12 -12     6424.66     6077.14    575.97 o 
  14  12 -12     2642.07     1789.55    640.81 o 
  16  12 -12      114.49      106.04    468.01 o 
   2  14 -12     3539.74     3254.73    363.41 o 
   4  14 -12      468.87      341.03    240.14 o 
   6  14 -12     3272.95     3247.55    414.28 o 
   8  14 -12      767.21     1062.39    318.87 o 
  10  14 -12     3701.16     4165.40    469.75 o 
  12  14 -12        8.15       32.73    486.99 o 
  14  14 -12     2070.44     1394.86    674.85 o 
   0  16 -12     7082.57     7363.75    987.07 o 
   2  16 -12     4128.75     4183.52    699.41 o 
   4  16 -12      241.14      310.35    277.05 o 
   6  16 -12      494.16      387.50    289.82 o 
   8  16 -12      670.88      931.38    306.69 o 
  10  16 -12     2869.99     2611.32    770.74 o 
  12  16 -12     2542.19     3427.25    754.70 o 
  14  16 -12     1572.34       26.84    443.13 o 
   2  18 -12     1747.57     1046.07    331.95 o 
   4  18 -12     4158.86     4970.41    522.83 o 
   6  18 -12     1869.31     2397.64    467.43 o 
   8  18 -12     2753.89     2507.79    485.96 o 
  10  18 -12      425.68      805.83    406.48 o 
  12  18 -12      174.10     -263.13    429.39 o 
   0  20 -12     6042.43     6095.88    941.25 o 
   2  20 -12      898.27      608.55    395.35 o 
   4  20 -12     1356.65     1074.10    418.10 o 
   6  20 -12      194.98      650.36    392.08 o 
   8  20 -12     3521.32     3857.71    936.34 o 
  10  20 -12      793.78     1183.22    582.23 o 
   2  22 -12     1197.37      529.47    565.21 o 
   4  22 -12      865.36      523.26    371.19 o 
   6  22 -12     4149.79     4626.53    762.88 o 
   8  22 -12      564.73      363.37    374.46 o 
   0  24 -12      141.99      324.00    475.21 o 
   2  24 -12     1752.72     2253.22    484.84 o 
   1   1 -11     2958.35     2901.94    219.59 o 
   3   1 -11     1458.27     1413.31    220.15 o 
   5   1 -11     1843.81     1491.20    296.81 o 
   7   1 -11     1691.63     1940.73    240.23 o 
   9   1 -11     3430.34     3324.76    481.11 o 
  11   1 -11     7886.21     8069.35    587.98 o 
  13   1 -11     6464.35     7337.99    558.49 o 
  15   1 -11     1727.75     1682.69    365.25 o 
  17   1 -11     3376.60     4417.17    831.62 o 
  19   1 -11     2172.88     2118.84    393.70 o 
  21   1 -11     1208.89      565.99    328.79 o 
   1   3 -11     1918.58     1868.79    174.23 o 
   3   3 -11     7202.73     7585.93    338.57 o 
   5   3 -11     2258.47     1986.37    209.62 o 
   7   3 -11     2804.70     2538.28    274.97 o 
   9   3 -11     6176.36     6004.18    501.24 o 
  11   3 -11     8815.78     8658.01    891.48 o 
  13   3 -11     4292.26     4130.31    450.38 o 
  15   3 -11     3457.81     2990.02    418.86 o 
  17   3 -11     1110.70     1239.94    386.21 o 
  19   3 -11     1806.16     1730.37    365.79 o 
  21   3 -11     2604.32     2272.76    608.76 o 
   1   5 -11     2110.31     1797.15    187.71 o 
   3   5 -11     6056.62     6634.59    329.83 o 
   5   5 -11     5394.96     5233.65    300.33 o 
   7   5 -11     8092.13     8273.57    569.59 o 
   9   5 -11     8650.88     8511.31    591.38 o 
  11   5 -11     1656.89     2352.58    471.35 o 
  13   5 -11       49.97       54.69    247.50 o 
  15   5 -11     4825.70     5007.24    491.15 o 
  17   5 -11      871.90      447.36    282.63 o 
  19   5 -11     2532.42     2448.43    426.26 o 
  21   5 -11      900.58      942.08    428.14 o 
   1   7 -11     4580.88     4067.38    278.28 o 
   3   7 -11      850.02      850.40    172.67 o 
   5   7 -11     7931.79     7464.26    344.48 o 
   7   7 -11    11174.75    11567.87    488.98 o 
   9   7 -11     2890.86     2880.00    329.33 o 
  11   7 -11      868.35      645.16    271.95 o 
  13   7 -11       91.73       17.17    244.80 o 
  15   7 -11       67.68      -79.18    430.28 o 
  17   7 -11     2547.37     2015.50    375.34 o 
  19   7 -11      710.42      773.18    326.98 o 
  21   7 -11      154.87      462.04    388.53 o 
   1   9 -11     4380.53     3808.84    299.61 o 
   3   9 -11     5444.58     5451.03    368.49 o 
   5   9 -11     4681.16     5482.86    450.18 o 
   7   9 -11     6887.53     7054.05    462.24 o 
   9   9 -11     4432.68     4981.49    353.47 o 
  11   9 -11      549.64       61.28    242.49 o 
  13   9 -11      276.14      230.57    259.77 o 
  15   9 -11     3107.23     2516.06    389.60 o 
  17   9 -11     1294.35     1216.57    418.77 o 
  19   9 -11      151.84     -233.67    233.67 o 
  21   9 -11      893.00      624.45    540.01 o 
   1  11 -11     3529.94     3579.23    297.04 o 
   3  11 -11     6476.72     7172.34    408.20 o 
   5  11 -11     1147.87      949.61    316.03 o 
   7  11 -11      873.50      810.82    240.33 o 
   9  11 -11     5541.17     4679.55    398.98 o 
  11  11 -11     4600.30     5425.78    502.63 o 
  13  11 -11     4340.05     4432.38    487.65 o 
  15  11 -11     1927.48     1993.76    385.80 o 
  17  11 -11      616.35      989.52    405.41 o 
  19  11 -11      360.41      -58.26    454.92 o 
  21  11 -11     1506.46     2134.51    674.19 o 
   1  13 -11      557.84      407.43    187.43 o 
   3  13 -11     2143.46     2011.88    262.47 o 
   5  13 -11     2265.93     1769.03    306.11 o 
   7  13 -11     1607.04     1905.16    355.23 o 
   9  13 -11     2169.62     2825.04    344.94 o 
  11  13 -11     6870.77     7043.33    492.39 o 
  13  13 -11     5444.12     5416.01    649.56 o 
  15  13 -11     1043.82      635.13    523.64 o 
  17  13 -11     2208.27     2095.60    499.17 o 
  19  13 -11     1475.50      737.03    589.10 o 
   1  15 -11      722.69      747.77    253.89 o 
   3  15 -11     3776.57     3830.69    440.47 o 
   5  15 -11     2163.73     3017.60    382.58 o 
   7  15 -11      614.10      423.42    264.65 o 
   9  15 -11      764.57      317.25    269.01 o 
  11  15 -11    11264.80    11189.50    676.98 o 
  13  15 -11     2367.67     2699.47    574.05 o 
  15  15 -11      668.78      609.98    428.08 o 
  17  15 -11      447.53      -21.60    413.02 o 
  19  15 -11      869.58      374.41    474.55 o 
   1  17 -11     1076.40      954.30    305.30 o 
   3  17 -11     4537.54     4312.77    455.55 o 
   5  17 -11     3075.70     2955.79    423.23 o 
   7  17 -11     1138.52      840.20    296.64 o 
   9  17 -11     5704.87     6398.11    633.43 o 
  11  17 -11     1785.10     1354.93    329.67 o 
  13  17 -11     1331.73     1157.15    424.75 o 
  15  17 -11     2372.33     2124.69    633.61 o 
  17  17 -11     1154.10      864.01    557.03 o 
   1  19 -11     4405.28     5143.07    513.51 o 
   3  19 -11     3198.81     2907.03    648.01 o 
   5  19 -11     1074.39      843.92    363.13 o 
   7  19 -11     4677.33     6254.00    549.17 o 
   9  19 -11     4181.30     4386.80    495.72 o 
  11  19 -11      527.60      560.52    310.52 o 
  13  19 -11     1437.40      577.32    466.70 o 
  15  19 -11     1625.51      750.12    561.61 o 
  17  19 -11      954.62      626.41    542.63 o 
   1  21 -11     1265.23     1470.18    346.76 o 
   3  21 -11     1129.59      745.94    302.75 o 
   5  21 -11     6643.88     6985.73    971.27 o 
   7  21 -11     6417.95     6887.39    845.03 o 
   9  21 -11      204.20      195.89    270.12 o 
  11  21 -11      246.16      370.76    343.48 o 
  13  21 -11       47.33      -76.92    276.94 o 
  15  21 -11       13.62      214.04    473.90 o 
   1  23 -11     4261.89     4594.84    517.20 o 
   3  23 -11     3233.14     3693.67    470.54 o 
   5  23 -11     1060.83      795.77    314.53 o 
   7  23 -11     2302.28     2608.40    619.21 o 
   9  23 -11     4063.61     5360.92    991.65 o 
  11  23 -11      851.36      613.09    561.94 o 
  13  23 -11       95.32      129.67    313.20 o 
   1  25 -11      115.08     -184.04    273.99 o 
   3  25 -11     4122.29     5163.73    627.90 o 
   5  25 -11     2731.25     3186.36    531.92 o 
   7  25 -11     1416.58     1548.45    418.08 o 
   9  25 -11      932.95      775.05    642.12 o 
  11  25 -11     2891.62     3239.21    534.28 o 
   1  27 -11     1573.04     1800.34    546.55 o 
   3  27 -11      617.75      631.52    367.43 o 
   5  27 -11      694.34     1011.33    382.47 o 
   7  27 -11       44.57      203.08    331.37 o 
   9  27 -11     1652.36     1588.42    448.18 o 
   1  29 -11      299.96      214.63    340.95 o 
   3  29 -11      464.68      111.30    406.81 o 
   2   0 -10    19455.71    18904.35    634.60 o 
   6   0 -10    15551.44    15704.25    536.36 o 
  10   0 -10    24756.32    25510.63    970.09 o 
  14   0 -10     6535.50     6524.89    632.68 o 
  18   0 -10     4435.46     5112.93    596.33 o 
  22   0 -10     2871.79     3427.92    563.16 o 
  26   0 -10     1185.26     1726.06    680.74 o 
   0   2 -10    31871.45    29324.34    778.83 o 
   2   2 -10    18327.26    17555.39    421.45 o 
   4   2 -10     1173.83      986.94    143.01 o 
   6   2 -10       32.29      -98.16     98.16 o 
   8   2 -10     5537.88     6085.42    314.75 o 
  10   2 -10    10133.84    10458.82    422.52 o 
  12   2 -10    13623.22    12586.24    649.43 o 
  14   2 -10     4558.41     4576.66    544.85 o 
  16   2 -10      140.36      213.64    212.05 o 
  18   2 -10      369.31      265.79    220.63 o 
  20   2 -10      203.34     -226.56    226.56 o 
  22   2 -10     3159.26     3698.14    406.71 o 
  24   2 -10     2959.87     2998.76    461.90 o 
  26   2 -10      911.10     1467.96    456.55 o 
   2   4 -10      897.65      443.62    129.88 o 
   4   4 -10    25125.01    24941.96    522.97 o 
   6   4 -10     6132.77     6218.54    269.02 o 
   8   4 -10    25344.35    24462.61    602.96 o 
  10   4 -10     3690.62     3641.69    319.29 o 
  12   4 -10      644.38      525.77    268.08 o 
  14   4 -10     1303.60      873.80    478.74 o 
  16   4 -10     4562.51     5099.61    492.00 o 
  18   4 -10     3841.72     4066.98    454.08 o 
  20   4 -10     7678.66     6644.58    575.71 o 
  22   4 -10     1397.76     1812.64    368.87 o 
  24   4 -10      482.92      364.59    353.61 o 
   0   6 -10    12021.42    12675.78    479.89 o 
   2   6 -10     9257.56     9632.80    299.04 o 
   4   6 -10    18435.15    16622.22    417.40 o 
   6   6 -10     1719.37     1941.35    178.01 o 
   8   6 -10     7660.68     7848.53    405.17 o 
  10   6 -10     9663.66     8802.55    417.52 o 
  12   6 -10     7455.62     6810.45    532.20 o 
  14   6 -10     1705.19     1361.21    314.59 o 
  16   6 -10     4749.41     4966.05    465.61 o 
  18   6 -10     1042.68      975.27    506.97 o 
  20   6 -10     5991.55     6839.79    894.75 o 
  22   6 -10      193.25      570.35    329.06 o 
  24   6 -10      870.63      896.09    628.37 o 
   2   8 -10      881.74      606.87    205.75 o 
   4   8 -10     1657.59     1821.54    201.02 o 
   6   8 -10    28992.67    28404.97    649.54 o 
   8   8 -10       48.55       76.13    142.87 o 
  10   8 -10     2528.17     2498.13    264.34 o 
  12   8 -10      226.38      282.83    246.68 o 
  14   8 -10     1640.15     1103.91    318.49 o 
  16   8 -10     2182.79     1680.75    346.71 o 
  18   8 -10     9359.82     9329.63    963.54 o 
  20   8 -10      578.91      576.08    343.75 o 
  22   8 -10      942.91      737.70    390.97 o 
  24   8 -10       86.00      685.32    560.95 o 
   0  10 -10     2704.35     3168.02    315.82 o 
   2  10 -10    12700.90    12288.93    380.41 o 
   4  10 -10     5428.23     5828.16    339.56 o 
   6  10 -10      643.62      186.09    142.96 o 
   8  10 -10     2053.79     2159.11    298.12 o 
  10  10 -10     7274.77     7706.93    403.37 o 
  12  10 -10      195.45      -18.76    231.29 o 
  14  10 -10     3382.87     2614.49    503.15 o 
  16  10 -10     2070.58     1545.89    348.66 o 
  18  10 -10      121.71       54.75    255.66 o 
  20  10 -10      540.79      484.25    369.78 o 
  22  10 -10     3298.99     3216.33    840.12 o 
  24  10 -10      368.45      562.92    537.39 o 
   2  12 -10     7530.16     7885.43    325.39 o 
   4  12 -10     5497.78     5997.72    306.98 o 
   6  12 -10     9597.23     9202.54    440.38 o 
   8  12 -10     6836.39     7259.86    404.18 o 
  10  12 -10     3545.90     3566.05    300.85 o 
  12  12 -10       90.60       78.77    188.73 o 
  14  12 -10     6373.70     6582.78    760.12 o 
  16  12 -10     1942.31     1713.39    434.49 o 
  18  12 -10      895.52      590.43    369.88 o 
  20  12 -10     2189.32     2179.17    491.41 o 
  22  12 -10     1079.16     1359.51    579.94 o 
  24  12 -10      217.66      674.19    563.57 o 
   0  14 -10    28244.52    27225.66    869.08 o 
   2  14 -10      415.00      341.30    155.04 o 
   4  14 -10     4211.90     4368.26    298.69 o 
   6  14 -10      727.51      580.55    188.60 o 
   8  14 -10     5120.63     5410.05    393.86 o 
  10  14 -10     1468.74     2081.16    291.65 o 
  12  14 -10    20331.10    20136.01    852.55 o 
  14  14 -10      308.94      125.59    372.44 o 
  16  14 -10      442.25      292.52    310.69 o 
  18  14 -10      254.07     -289.27    289.27 o 
  20  14 -10      151.07      252.19    345.69 o 
  22  14 -10      295.54      303.71    521.03 o 
   2  16 -10     3885.28     4384.70    381.83 o 
   4  16 -10     5934.38     6186.64    497.77 o 
   6  16 -10     3958.26     3990.86    365.14 o 
   8  16 -10     5348.60     6010.25    434.30 o 
  10  16 -10     6904.45     7020.02    534.00 o 
  12  16 -10      265.88       25.55    239.55 o 
  14  16 -10     2421.78     2778.04    489.88 o 
  16  16 -10     3859.07     4491.54    601.57 o 
  18  16 -10      616.68      859.50    388.17 o 
  20  16 -10     2199.59     1695.30    591.06 o 
  22  16 -10     2452.68     3634.09    752.74 o 
   0  18 -10     2539.67     2474.85    457.49 o 
   2  18 -10     9370.71    10301.33    630.27 o 
   4  18 -10     1694.45     1391.89    657.46 o 
   6  18 -10      581.06      441.00    260.12 o 
   8  18 -10     1552.39     2723.41    663.21 o 
  10  18 -10     2945.60     2940.52    422.02 o 
  12  18 -10     2933.47     2221.98    363.54 o 
  14  18 -10     4144.03     4241.64    728.19 o 
  16  18 -10      401.45      282.86    549.17 o 
  18  18 -10       78.96      832.19    373.31 o 
  20  18 -10     4575.48     4875.13    905.25 o 
  22  18 -10     1743.94     1460.97    615.94 o 
   2  20 -10     1230.83      939.50    292.74 o 
   4  20 -10      623.29      172.12    252.91 o 
   6  20 -10    13231.18    12415.36   1416.08 o 
   8  20 -10      655.56      475.36    258.07 o 
  10  20 -10     1563.58     1740.78    342.66 o 
  12  20 -10      586.32      507.32    271.30 o 
  14  20 -10     2038.69     1444.44    340.95 o 
  16  20 -10      329.06      390.51    550.81 o 
  18  20 -10    10381.51    12771.03   1218.78 o 
  20  20 -10      317.74      587.14    563.57 o 
   0  22 -10     3210.77     3450.76    975.29 o 
   2  22 -10     2551.97     2220.27    375.65 o 
   4  22 -10     5413.93     6365.44    534.36 o 
   6  22 -10      501.61      867.20    289.45 o 
   8  22 -10     7238.50     7695.13    581.56 o 
  10  22 -10     3764.72     3907.78    464.06 o 
  12  22 -10     2760.21     3392.44    557.54 o 
  14  22 -10      891.80     1342.83    325.14 o 
  16  22 -10     3290.30     2555.39    689.90 o 
  18  22 -10        9.33     -204.88    438.55 o 
   2  24 -10     2402.06     2334.35    379.50 o 
   4  24 -10     9262.55     9380.28    654.27 o 
   6  24 -10     3924.47     3716.71    452.99 o 
   8  24 -10     6415.35     6247.54    555.66 o 
  10  24 -10     1461.33     1601.14    356.60 o 
  12  24 -10       30.63      158.92    269.82 o 
  14  24 -10      948.77     1545.47    418.41 o 
  16  24 -10     2163.08     2234.65    674.85 o 
  18  24 -10      804.35      -25.53    430.70 o 
   0  26 -10    11698.31    11333.89    898.37 o 
   2  26 -10     4934.16     6242.02    703.56 o 
   4  26 -10       30.38       16.22    249.82 o 
   6  26 -10      101.74       64.96    251.32 o 
   8  26 -10     2958.77     3246.43    427.58 o 
  10  26 -10     1706.28     2003.26    381.01 o 
  12  26 -10     4046.48     5662.03    617.42 o 
  14  26 -10     2344.74     1715.82    419.39 o 
  16  26 -10      251.90      -80.51    425.46 o 
   2  28 -10     6330.36     6865.15    587.95 o 
   4  28 -10      987.29      840.85    313.20 o 
   6  28 -10     1388.10     1691.18    381.14 o 
   8  28 -10      151.70      423.64    339.51 o 
  10  28 -10     5450.24     5247.03    628.14 o 
  12  28 -10      387.36      404.64    326.69 o 
  14  28 -10     2314.87     3208.37    688.59 o 
   0  30 -10     6847.59     6276.53    956.31 o 
   2  30 -10     3414.39     4217.35    569.89 o 
   4  30 -10      353.85      139.80    287.14 o 
   6  30 -10      155.58       32.80    298.65 o 
   8  30 -10      425.70      262.92    320.52 o 
  10  30 -10     2707.11     2182.76    482.95 o 
   2  32 -10      212.03      198.25    331.93 o 
   4  32 -10     3978.50     3032.10    615.28 o 
   6  32 -10     1591.59     1597.93    448.59 o 
   1   1  -9    44401.11    43357.86    615.56 o 
   3   1  -9     6441.24     6982.49    242.56 o 
   5   1  -9     2530.17     2498.66    164.47 o 
   7   1  -9     7510.49     7623.36    252.03 o 
   9   1  -9       12.73      -89.87     89.87 o 
  11   1  -9    10784.25    10515.26    399.34 o 
  13   1  -9     7154.46     7895.09    397.64 o 
  15   1  -9     5182.65     5088.36    349.86 o 
  17   1  -9      876.15      662.15    209.24 o 
  19   1  -9     1166.64      645.90    231.55 o 
  21   1  -9     1205.85     1322.53    283.20 o 
  23   1  -9     5427.56     6348.02    473.73 o 
  25   1  -9     1945.64     1996.10    343.74 o 
  27   1  -9      797.38      480.22    272.28 o 
   1   3  -9     6028.26     6289.11    217.03 o 
   3   3  -9    20199.20    19761.29    411.03 o 
   5   3  -9     9425.60     9041.62    293.52 o 
   7   3  -9     2384.05     2654.77    168.71 o 
   9   3  -9    22773.42    21778.42    462.64 o 
  11   3  -9     1367.83      960.82    213.89 o 
  13   3  -9     6578.36     6825.79    467.58 o 
  15   3  -9     5894.72     5823.61    365.60 o 
  17   3  -9     1248.97     1086.26    228.72 o 
  19   3  -9     1772.13     1787.36    290.99 o 
  21   3  -9     5745.96     6660.86    474.48 o 
  23   3  -9      522.14      400.54    246.90 o 
  25   3  -9     1879.11     2448.43    485.80 o 
  27   3  -9     1564.30      994.53    659.14 o 
   1   5  -9     6928.20     6212.16    238.14 o 
   3   5  -9    12167.14    11515.49    317.11 o 
   5   5  -9    15454.28    15389.80    354.09 o 
   7   5  -9     6272.51     6695.05    246.00 o 
   9   5  -9    13006.66    12998.96    372.38 o 
  11   5  -9     9721.09     9012.37    337.80 o 
  13   5  -9    16150.31    16670.74    563.10 o 
  15   5  -9     2275.19     2355.39    274.02 o 
  17   5  -9     4380.39     4246.20    403.79 o 
  19   5  -9     5277.52     6129.63    443.42 o 
  21   5  -9     2551.75     2613.18    337.26 o 
  23   5  -9      825.65     1101.19    286.74 o 
  25   5  -9     1929.14     2684.29    422.58 o 
  27   5  -9      386.04     -134.28    603.50 o 
   1   7  -9     2479.72     2589.03    173.18 o 
   3   7  -9       65.55       -7.66    101.37 o 
   5   7  -9    35967.27    35359.12    631.97 o 
   7   7  -9    13933.10    13505.74    370.42 o 
   9   7  -9     2716.68     3035.00    252.89 o 
  11   7  -9    14611.89    15195.36    476.79 o 
  13   7  -9    11379.66    10152.80    512.61 o 
  15   7  -9      801.72      465.21    207.70 o 
  17   7  -9    10298.72    10319.61    617.08 o 
  19   7  -9     9032.63     8716.18    609.73 o 
  21   7  -9      576.02       58.83    254.73 o 
  23   7  -9      572.92      402.32    310.51 o 
  25   7  -9     1189.70     1026.90    425.60 o 
  27   7  -9      197.91      372.44    496.15 o 
   1   9  -9     5367.16     4715.73    244.31 o 
   3   9  -9    23359.39    22605.65    510.09 o 
   5   9  -9     4893.59     5167.83    272.63 o 
   7   9  -9     9442.95    10098.98    377.86 o 
   9   9  -9     9158.88     8898.58    369.47 o 
  11   9  -9    13119.74    12819.49    441.86 o 
  13   9  -9     5810.26     5837.41    409.26 o 
  15   9  -9    14105.54    13701.91    755.63 o 
  17   9  -9     4932.11     4807.91    465.71 o 
  19   9  -9     3989.42     4220.53    501.27 o 
  21   9  -9     4146.30     4075.44    553.41 o 
  23   9  -9      700.96     1742.77    440.93 o 
  25   9  -9      102.64     -159.53    404.52 o 
  27   9  -9     2679.67     2704.62    718.05 o 
   1  11  -9    12590.85    12031.01    366.21 o 
   3  11  -9    13543.57    13871.95    386.96 o 
   5  11  -9    13605.87    14199.01    421.81 o 
   7  11  -9    11917.64    12012.54    434.08 o 
   9  11  -9    16257.46    15394.28    487.34 o 
  11  11  -9     1826.30     1709.08    218.62 o 
  13  11  -9     7775.25     8545.16    420.30 o 
  15  11  -9     4218.14     4156.59    375.30 o 
  17  11  -9     3814.84     3208.63    505.55 o 
  19  11  -9     2650.04     1826.95    407.90 o 
  21  11  -9     2457.34     2774.28    610.05 o 
  23  11  -9     4175.31     5039.97    639.90 o 
  25  11  -9     1431.73     2450.00    702.34 o 
   1  13  -9    36542.74    33308.22    662.20 o 
   3  13  -9     8327.44     7634.90    328.55 o 
   5  13  -9    11689.22    11088.80    413.12 o 
   7  13  -9    10595.81     9752.11    394.27 o 
   9  13  -9     2882.43     3049.52    261.36 o 
  11  13  -9     1360.33     1023.18    183.77 o 
  13  13  -9     8599.77     8995.93    477.64 o 
  15  13  -9     1219.04      912.19    349.90 o 
  17  13  -9      755.48      858.85    347.69 o 
  19  13  -9      162.55      288.65    316.51 o 
  21  13  -9     2925.24     2576.80   1005.40 o 
  23  13  -9     3980.44     4629.17    620.49 o 
  25  13  -9     2701.57     2237.27    666.99 o 
   1  15  -9    22440.69    21399.13    593.86 o 
   3  15  -9    10165.96    10270.75    469.35 o 
   5  15  -9    13753.56    13740.65    518.09 o 
   7  15  -9    13674.80    13010.98    499.18 o 
   9  15  -9     2634.62     2619.52    268.46 o 
  11  15  -9     3983.64     4521.28    346.04 o 
  13  15  -9     2074.52     1578.63    396.76 o 
  15  15  -9     2847.16     3380.57    494.09 o 
  17  15  -9     2990.27     2365.32    451.81 o 
  19  15  -9       85.71      -63.73    301.87 o 
  21  15  -9     2951.45     3298.15    530.22 o 
  23  15  -9     3083.32     3715.57    596.63 o 
  25  15  -9     3110.49     3269.51    738.99 o 
   1  17  -9    11262.15    11795.59    438.42 o 
   3  17  -9     3940.07     4488.96    353.33 o 
   5  17  -9     5227.36     4704.15    336.93 o 
   7  17  -9     2483.18     2390.83    259.20 o 
   9  17  -9     9584.83     9353.38    440.33 o 
  11  17  -9     2528.32     3099.55    317.96 o 
  13  17  -9     8888.90     9430.30    505.39 o 
  15  17  -9     5576.25     5902.81    624.77 o 
  17  17  -9     1125.45      807.17    338.55 o 
  19  17  -9      536.64      743.29    361.92 o 
  21  17  -9     4294.75     4760.50    605.77 o 
  23  17  -9     3054.62     2776.62    670.26 o 
   1  19  -9      694.48      532.84    170.01 o 
   3  19  -9     7434.59     6689.16    396.00 o 
   5  19  -9     3495.80     3317.45    301.84 o 
   7  19  -9     8334.37     8788.62    482.31 o 
   9  19  -9     5214.78     5435.19    400.15 o 
  11  19  -9     5503.82     5602.08    409.90 o 
  13  19  -9     2973.63     2997.44    330.05 o 
  15  19  -9     5149.48     5661.97    668.64 o 
  17  19  -9     1236.10      526.55    323.97 o 
  19  19  -9     5287.14     6189.63   1364.42 o 
  21  19  -9     1863.68     1800.68    617.90 o 
  23  19  -9       83.36      402.55    493.53 o 
   1  21  -9     3994.60     4086.73    372.01 o 
   3  21  -9     4464.04     4717.16    377.39 o 
   5  21  -9     9668.42     9424.76    589.68 o 
   7  21  -9     4867.42     4797.98    472.32 o 
   9  21  -9      207.26       71.23    220.53 o 
  11  21  -9     4208.36     4254.25    570.44 o 
  13  21  -9     4472.06     5977.02    511.06 o 
  15  21  -9      481.62      304.85    249.56 o 
  17  21  -9     4207.98     3934.90    559.06 o 
  19  21  -9     4091.18     4732.11   1611.52 o 
  21  21  -9     1375.60     1661.92    588.45 o 
  23  21  -9      578.13     1004.09    577.97 o 
   1  23  -9      148.65       63.29    205.19 o 
   3  23  -9     3807.82     4089.80    427.19 o 
   5  23  -9    12761.22    11906.85    658.44 o 
   7  23  -9     3735.06     3501.33    415.76 o 
   9  23  -9     2868.59     3586.39    802.74 o 
  11  23  -9     2068.38     1697.84    410.52 o 
  13  23  -9     1331.59     1453.04    331.98 o 
  15  23  -9     2679.27     2535.69    477.33 o 
  17  23  -9     4472.31     3511.36    568.94 o 
  19  23  -9     3519.65     5018.48    846.34 o 
  21  23  -9     1348.17     1684.83    586.48 o 
   1  25  -9     5297.97     5101.33    429.07 o 
   3  25  -9     5864.38     6220.57    525.77 o 
   5  25  -9        6.74     -206.80    206.80 o 
   7  25  -9      595.13      220.21    256.96 o 
   9  25  -9     7017.73     7080.04    559.54 o 
  11  25  -9     1040.99      937.25    294.07 o 
  13  25  -9     4044.18     4376.75    505.36 o 
  15  25  -9     3687.97     4833.90    484.51 o 
  17  25  -9      711.91      721.66    333.71 o 
  19  25  -9      172.42     -271.64    405.17 o 
  21  25  -9     3004.21     3052.19    748.81 o 
   1  27  -9     7436.51     7231.34    567.02 o 
   3  27  -9     3197.67     3020.45    404.99 o 
   5  27  -9      591.86      138.97    326.41 o 
   7  27  -9     6756.74     6318.04    660.85 o 
   9  27  -9      187.65       79.84    241.57 o 
  11  27  -9      835.42      949.16    304.11 o 
  13  27  -9     2127.73     2085.16    370.55 o 
  15  27  -9     1181.69     1606.99    347.47 o 
  17  27  -9      325.35       78.62    292.87 o 
  19  27  -9     1164.25      923.58    494.84 o 
   1  29  -9    12429.66    11939.72    705.07 o 
   3  29  -9     1148.78      701.33    299.62 o 
   5  29  -9      679.83      479.01    283.59 o 
   7  29  -9     1461.23     1089.89    330.19 o 
   9  29  -9      257.19      151.05    387.43 o 
  11  29  -9     2371.88     2669.26    512.67 o 
  13  29  -9      864.12      722.58    393.72 o 
  15  29  -9       87.50      483.34    441.17 o 
  17  29  -9      560.97      647.57    329.90 o 
   1  31  -9     3209.11     3275.34    447.78 o 
   3  31  -9     3398.39     3401.92    429.53 o 
   5  31  -9     2949.29     3985.53    461.63 o 
   7  31  -9      836.44      671.69    310.48 o 
   9  31  -9     3148.59     3597.12    620.29 o 
  11  31  -9      133.27      302.89    522.66 o 
  13  31  -9       52.01      154.27    309.83 o 
  15  31  -9     1067.21      836.70    608.41 o 
   1  33  -9      809.03       41.90    290.73 o 
   3  33  -9     2895.55     3537.63    459.42 o 
   5  33  -9     1350.28     1188.75    448.94 o 
   7  33  -9      481.40      261.22    325.68 o 
   9  33  -9      245.53       83.92    273.11 o 
  11  33  -9     2634.34     3398.48    768.12 o 
   1  35  -9       44.68     -245.73    245.73 o 
   3  35  -9       34.68     -248.19    259.70 o 
   5  35  -9     4193.57     5041.33    641.26 o 
   7  35  -9     1756.57     2046.09    468.38 o 
   9  35  -9      554.76      487.64    475.86 o 
   0   0  -8   115296.18   108226.78   3484.10 o 
   4   0  -8     1695.23     1428.50    179.14 o 
   8   0  -8     9235.13    10118.73    368.62 o 
  12   0  -8    91590.70    85381.13   2218.01 o 
  16   0  -8    10044.82    12217.18    608.54 o 
  20   0  -8     9668.02     9075.67    743.04 o 
  24   0  -8     9146.43     8984.34    753.74 o 
  28   0  -8      730.57     1083.79    425.69 o 
   2   2  -8    25348.86    26111.53    418.53 o 
   4   2  -8    20812.37    21070.21    399.82 o 
   6   2  -8     9290.39     9406.60    251.82 o 
   8   2  -8    25435.77    24946.93    457.47 o 
  10   2  -8    23591.26    22795.49    481.97 o 
  12   2  -8     7648.54     6761.34    333.65 o 
  14   2  -8    13863.71    13525.12    455.21 o 
  16   2  -8    19080.87    19547.23    616.34 o 
  18   2  -8    11932.05    12172.91    488.66 o 
  20   2  -8     2951.56     3137.58    303.27 o 
  22   2  -8     5646.91     5902.61    699.22 o 
  24   2  -8       36.71      193.76    224.88 o 
  26   2  -8     1426.67     1544.47    309.73 o 
  28   2  -8     2082.28     2574.56    420.52 o 
   0   4  -8     5443.42     5391.36    266.82 o 
   2   4  -8    43906.52    45218.99    634.56 o 
   4   4  -8     2154.76     2603.81    151.78 o 
   6   4  -8     2437.66     2202.09    151.89 o 
   8   4  -8     5935.92     5531.88    210.86 o 
  10   4  -8    33020.53    30336.71    558.52 o 
  12   4  -8     7721.29     8580.73    313.52 o 
  14   4  -8    18917.72    19712.79    592.10 o 
  16   4  -8     3221.93     2945.52    279.62 o 
  18   4  -8     1359.48     1737.53    251.10 o 
  20   4  -8     5709.04     5256.33    468.54 o 
  22   4  -8     5613.46     5727.68    390.46 o 
  24   4  -8      571.01      613.85    243.61 o 
  26   4  -8     3221.68     2965.26    429.39 o 
  28   4  -8      748.42      971.57   1264.60 o 
   2   6  -8    15797.44    14212.93    308.40 o 
   4   6  -8     5574.11     5524.79    209.01 o 
   6   6  -8    30983.11    29885.31    511.72 o 
   8   6  -8     5084.10     5985.67    215.50 o 
  10   6  -8     9785.17    10106.64    325.11 o 
  12   6  -8      967.72      739.63    144.11 o 
  14   6  -8     4404.01     5479.61    342.94 o 
  16   6  -8     1078.71      636.15    195.41 o 
  18   6  -8    25221.13    23389.42    700.46 o 
  20   6  -8     2154.13     2238.23    485.13 o 
  22   6  -8     3291.38     3450.27    317.00 o 
  24   6  -8       35.33     -231.08    231.08 o 
  26   6  -8      444.06      458.30    305.70 o 
  28   6  -8      162.20      155.17    341.20 o 
   0   8  -8    32629.48    30063.93    745.58 o 
   2   8  -8    16038.16    15534.43    355.88 o 
   4   8  -8    10003.15     8339.34    269.62 o 
   6   8  -8      319.60      -21.70     95.05 o 
   8   8  -8    16362.43    15227.76    376.35 o 
  10   8  -8    16110.74    14930.57    411.25 o 
  12   8  -8    21459.97    20653.10    494.64 o 
  14   8  -8     8008.92     7617.24    389.73 o 
  16   8  -8    11997.42    12140.71    474.22 o 
  18   8  -8     1685.60     1747.91    240.23 o 
  20   8  -8     4280.25     4401.23    372.83 o 
  22   8  -8      697.46      469.51    221.62 o 
  24   8  -8     5108.03     5307.49    512.01 o 
  26   8  -8      354.16      382.52    283.26 o 
  28   8  -8     1236.84     1318.93    600.23 o 
   2  10  -8     3512.77     3775.81    207.28 o 
   4  10  -8    48498.61    47224.98    852.78 o 
   6  10  -8     4943.21     5735.54    273.20 o 
   8  10  -8    43679.08    41679.39    849.67 o 
  10  10  -8     4073.38     3854.72    252.50 o 
  12  10  -8     3684.85     3559.36    250.58 o 
  14  10  -8      850.41      608.57    213.88 o 
  16  10  -8    22369.76    21285.27    733.27 o 
  18  10  -8     5635.23     6115.07    486.94 o 
  20  10  -8     6999.33     8508.07    566.60 o 
  22  10  -8     1629.79     1605.95    333.93 o 
  24  10  -8       60.55     -147.08    440.84 o 
  26  10  -8      260.69      -89.43    320.33 o 
   0  12  -8    34863.57    33892.47   1198.35 o 
   2  12  -8    16806.93    16792.20    409.06 o 
   4  12  -8      298.55      192.73    119.82 o 
   6  12  -8     3167.36     3013.15    208.73 o 
   8  12  -8     2653.06     2749.55    223.58 o 
  10  12  -8    16464.94    15794.17    472.65 o 
  12  12  -8    11697.14    11547.89    402.95 o 
  14  12  -8    16015.30    15699.74    572.52 o 
  16  12  -8       79.84     -255.07    271.95 o 
  18  12  -8      921.25     1132.80    368.52 o 
  20  12  -8     4796.85     5298.88    480.42 o 
  22  12  -8     2922.99     3145.52    495.89 o 
  24  12  -8     6779.43     7640.41   1805.59 o 
  26  12  -8     2029.66     1193.91    659.14 o 
   2  14  -8    25403.53    23697.61    509.76 o 
   4  14  -8      457.92      369.25    156.56 o 
   6  14  -8    23140.23    23182.73    641.73 o 
   8  14  -8     3017.72     2888.58    254.06 o 
  10  14  -8     8211.10     7863.50    384.33 o 
  12  14  -8     1662.19     1701.18    214.89 o 
  14  14  -8     6099.69     6081.73    352.70 o 
  16  14  -8     1615.83     1403.05    292.83 o 
  18  14  -8    10675.72    11463.29    628.87 o 
  20  14  -8      130.75      -23.00    225.98 o 
  22  14  -8     8216.62     7939.30    726.14 o 
  24  14  -8      407.08     1177.99    381.35 o 
   0  16  -8    50007.54    49579.15   1452.66 o 
   2  16  -8    17784.33    16388.12    494.54 o 
   4  16  -8     1246.27     1140.56    195.43 o 
   6  16  -8      743.58      802.80    173.98 o 
   8  16  -8     1902.20     1741.08    216.95 o 
  10  16  -8    24152.18    24728.06    693.35 o 
  12  16  -8     5648.13     6347.52    362.23 o 
  14  16  -8    13926.03    13194.17    682.48 o 
  16  16  -8     2316.48     2298.23    350.36 o 
  18  16  -8     3422.30     3334.09    393.96 o 
  20  16  -8     2324.23     2573.62    462.07 o 
  22  16  -8     3630.17     4266.40    544.31 o 
  24  16  -8     3612.87     3306.89    532.17 o 
   2  18  -8    18706.36    18095.53    533.39 o 
   4  18  -8    27419.14    26910.29    886.90 o 
   6  18  -8     7782.67     7093.84    380.93 o 
   8  18  -8    26841.75    25828.78    718.85 o 
  10  18  -8      963.26      965.47    199.11 o 
  12  18  -8      526.59      295.96    164.37 o 
  14  18  -8      311.47      581.77    184.40 o 
  16  18  -8    23440.65    24677.98    806.55 o 
  18  18  -8     2566.72     2797.47    629.36 o 
  20  18  -8     6131.23     6829.17   1478.64 o 
  22  18  -8     1316.07     1327.40    402.76 o 
  24  18  -8      150.53      418.26    553.75 o 
   0  20  -8    34404.48    31920.41   1109.91 o 
   2  20  -8     7984.64     7566.89    361.80 o 
   4  20  -8     9154.48     8886.62    415.43 o 
   6  20  -8      539.72      263.73    161.28 o 
   8  20  -8     9912.07     9523.54    430.56 o 
  10  20  -8     5704.36     6366.96    480.56 o 
  12  20  -8     9634.11     9859.32    438.98 o 
  14  20  -8     9149.97     8567.79    426.86 o 
  16  20  -8     5295.09     5089.36    456.12 o 
  18  20  -8     1285.33     2102.80    427.52 o 
  20  20  -8     3408.54     2766.66    493.26 o 
  22  20  -8      449.45      231.76    354.69 o 
   2  22  -8     3490.81     3495.35    306.87 o 
   4  22  -8     6581.69     6463.30    378.27 o 
   6  22  -8    19202.67    17931.87    600.37 o 
   8  22  -8     3942.25     4099.57    311.52 o 
  10  22  -8     7710.19     7924.21    421.51 o 
  12  22  -8      359.41       31.37    172.02 o 
  14  22  -8       68.94      524.13    211.26 o 
  16  22  -8      980.54     1119.25    291.59 o 
  18  22  -8     8225.93     7466.30    964.82 o 
  20  22  -8      511.79      246.95    330.67 o 
  22  22  -8     1124.05      964.44    488.30 o 
   0  24  -8     2039.19     1444.26    329.47 o 
   2  24  -8    12277.13    12575.22    502.09 o 
   4  24  -8     6021.90     6010.63    374.81 o 
   6  24  -8      135.38       23.32    146.64 o 
   8  24  -8     1931.75     1988.74    284.46 o 
  10  24  -8    10417.46    10903.65    663.72 o 
  12  24  -8     5555.35     5075.03    461.64 o 
  14  24  -8     4466.36     3761.67    423.51 o 
  16  24  -8     2260.87     1709.91    327.82 o 
  18  24  -8       97.23       47.08    227.12 o 
  20  24  -8     1099.06     1421.16    560.63 o 
   2  26  -8    10115.25     8697.93    649.57 o 
   4  26  -8     3979.01     5072.80    650.91 o 
   6  26  -8     4182.40     3402.33    391.99 o 
   8  26  -8     5559.08     5703.88    495.89 o 
  10  26  -8     7967.23     8883.69    898.23 o 
  12  26  -8      339.57     -205.15    205.15 o 
  14  26  -8     3280.17     3843.87    426.14 o 
  16  26  -8     2816.63     3145.12    390.39 o 
  18  26  -8     2761.69     2852.37    407.69 o 
  20  26  -8     2528.13     1727.37    611.35 o 
   0  28  -8    21215.08    19478.51   1069.86 o 
   2  28  -8      916.48      286.06    236.86 o 
   4  28  -8     1126.03      740.73    313.40 o 
   6  28  -8      417.88      256.09    292.48 o 
   8  28  -8     2784.19     2432.11    371.44 o 
  10  28  -8      688.34      793.88    291.95 o 
  12  28  -8    10127.01    10806.17    664.15 o 
  14  28  -8      985.78      594.51    286.07 o 
  16  28  -8     1092.93      466.74    351.77 o 
  18  28  -8      691.42      331.35    278.43 o 
  20  28  -8     1069.07      556.37    476.52 o 
   2  30  -8     4267.84     5120.09    481.99 o 
   4  30  -8     3141.13     2820.90    397.62 o 
   6  30  -8     1431.48     1116.38    315.11 o 
   8  30  -8     7788.39     7830.84    586.64 o 
  10  30  -8     2259.66     2796.65    392.09 o 
  12  30  -8      336.21      365.94    261.98 o 
  14  30  -8      227.95      417.98    251.34 o 
  16  30  -8     3384.31     3957.42    448.23 o 
  18  30  -8      322.15      326.61    303.99 o 
   0  32  -8     3935.62     3018.16    706.27 o 
   2  32  -8     4135.56     3522.28    440.10 o 
   4  32  -8     1511.84     1491.82    323.67 o 
   6  32  -8      649.40      536.54    401.95 o 
   8  32  -8     1330.09     1482.35    437.02 o 
  10  32  -8     3352.54     3592.89    439.98 o 
  12  32  -8      272.72      596.54    329.95 o 
  14  32  -8     2628.01     2969.97    552.57 o 
  16  32  -8       19.88      -19.16    279.62 o 
  18  32  -8       16.68      523.79    333.02 o 
   2  34  -8     1518.40     1507.75    409.53 o 
   4  34  -8     1095.74      829.75    290.26 o 
   6  34  -8     7450.49     8627.18    636.84 o 
   8  34  -8      493.54      409.61    248.04 o 
  10  34  -8     1115.40     1140.52    318.82 o 
  12  34  -8      358.82      319.75    277.30 o 
  14  34  -8      728.99      830.44    366.15 o 
   0  36  -8     1117.15     1256.75    552.44 o 
   2  36  -8     1296.16     1350.86    592.05 o 
   4  36  -8     3133.40     2305.18    398.51 o 
   6  36  -8      276.18      -67.90    377.02 o 
   8  36  -8      761.02      811.85    354.03 o 
  10  36  -8     2477.48     2425.83    478.58 o 
  12  36  -8     2390.05     2454.52    494.05 o 
   2  38  -8      937.26      930.52    628.37 o 
   4  38  -8     3434.47     4432.98    595.68 o 
   6  38  -8      430.58      508.59    358.21 o 
   8  38  -8     3348.60     4437.65    590.12 o 
   1   1  -7    37582.71    37015.53    513.15 o 
   3   1  -7    14493.72    11701.32    243.55 o 
   5   1  -7    25496.84    26719.57    442.57 o 
   7   1  -7    11978.62    12272.61    284.15 o 
   9   1  -7    17698.10    17036.75    392.89 o 
  11   1  -7    51825.45    51755.06    737.71 o 
  13   1  -7    50419.51    49090.70    973.15 o 
  15   1  -7     2476.38     2126.10    219.90 o 
  17   1  -7    23665.08    24225.38    672.74 o 
  19   1  -7    14323.73    13606.17    505.20 o 
  21   1  -7     9292.96     8860.38    490.52 o 
  23   1  -7     2520.23     2408.69    307.13 o 
  25   1  -7     3838.90     3563.80    367.15 o 
  27   1  -7      239.17       49.74    285.11 o 
  29   1  -7      272.20      711.06    686.96 o 
   1   3  -7    27977.73    31351.45    451.30 o 
   3   3  -7    55945.59    53425.12    713.42 o 
   5   3  -7     1115.88      679.17     97.71 o 
   7   3  -7     1095.61     1115.60    109.50 o 
   9   3  -7    33814.70    34369.45    535.32 o 
  11   3  -7    39687.26    39843.10    655.49 o 
  13   3  -7    10543.67    10123.08    396.80 o 
  15   3  -7    30185.42    30461.00    762.18 o 
  17   3  -7    11665.52    11439.20    539.60 o 
  19   3  -7     6205.44     7233.31    392.75 o 
  21   3  -7     8103.29     7777.77    422.30 o 
  23   3  -7     5687.80     5012.81    405.05 o 
  25   3  -7     1861.96     1850.82    339.63 o 
  27   3  -7     3649.28     3945.16    456.31 o 
  29   3  -7     1485.71     1462.97    436.17 o 
   1   5  -7    22182.33    20408.35    345.79 o 
   3   5  -7    33275.72    35703.14    524.31 o 
   5   5  -7    27820.13    25861.62    443.54 o 
   7   5  -7    66199.06    66079.20    896.55 o 
   9   5  -7    18509.27    20135.16    384.72 o 
  11   5  -7     4163.63     3877.73    208.25 o 
  13   5  -7     3913.37     4501.38    257.60 o 
  15   5  -7    23998.48    23428.06    659.00 o 
  17   5  -7     7280.67     7480.08    379.68 o 
  19   5  -7     6596.89     7518.51    400.37 o 
  21   5  -7    12483.43    11052.96    470.77 o 
  23   5  -7     5354.17     5240.20    404.26 o 
  25   5  -7      417.27      587.04    360.99 o 
  27   5  -7     4767.61     4502.38    607.91 o 
  29   5  -7     2982.27     3229.31    582.64 o 
   1   7  -7    61679.00    58763.16    753.40 o 
   3   7  -7     1810.05     1454.29    115.30 o 
   5   7  -7    50621.57    50065.60    723.82 o 
   7   7  -7    48277.40    51313.00    768.55 o 
   9   7  -7    15302.91    15351.35    333.08 o 
  11   7  -7      420.15      458.65    132.31 o 
  13   7  -7     2542.15     2213.77    179.72 o 
  15   7  -7     2421.38     2914.83    339.64 o 
  17   7  -7    11417.27    11308.72    453.29 o 
  19   7  -7    12368.40    11577.11    464.64 o 
  21   7  -7      191.46       52.60    189.69 o 
  23   7  -7     5511.27     6332.26    431.89 o 
  25   7  -7     4400.71     4876.37    464.63 o 
  27   7  -7     1624.67     1971.96    477.13 o 
  29   7  -7     6557.33     7348.55    782.84 o 
  31   7  -7     3760.48     4106.03    864.67 o 
   1   9  -7    43935.40    44611.46    742.38 o 
   5   9  -7    30972.42    32009.12    567.03 o 
   7   9  -7    31494.48    30899.56    571.54 o 
   9   9  -7    31206.04    29930.07    590.76 o 
  11   9  -7     6854.41     6935.37    270.71 o 
  13   9  -7      404.14      330.83    129.24 o 
  15   9  -7     6062.41     6045.38    336.89 o 
  17   9  -7    14802.84    13666.41    498.16 o 
  19   9  -7     5137.04     5412.10    587.05 o 
  21   9  -7     6383.04     6337.08    419.56 o 
  23   9  -7     3763.61     4502.48    439.29 o 
  25   9  -7     2378.75     2374.98    365.22 o 
  27   9  -7     2350.49     3307.54    546.83 o 
  29   9  -7     4688.84     5854.09    695.72 o 
  31   9  -7     1716.98     2220.91    682.70 o 
   1  11  -7    13070.15    11586.93    318.82 o 
   3  11  -7    54525.21    54044.24    862.99 o 
   5  11  -7     1779.34     1504.54    153.76 o 
   7  11  -7     4847.18     5828.02    247.82 o 
   9  11  -7    20760.15    20045.06    515.47 o 
  11  11  -7    28649.37    26395.45    563.85 o 
  13  11  -7     7736.36     8500.90    304.51 o 
  15  11  -7    17681.55    18163.36    495.88 o 
  17  11  -7      921.22      708.66    215.78 o 
  19  11  -7     1621.02     1508.79    255.37 o 
  21  11  -7    11478.68    11005.19    516.56 o 
  23  11  -7      197.00       97.05    384.12 o 
  25  11  -7     2158.40     2115.17    469.47 o 
  27  11  -7     3549.08     3837.87    582.85 o 
  29  11  -7     1179.26      896.09    550.48 o 
   1  13  -7     7574.42     5893.20    284.15 o 
   3  13  -7     9336.57     9263.38    283.98 o 
   5  13  -7     9024.95     9158.91    302.78 o 
   7  13  -7     7079.23     7354.57    306.83 o 
   9  13  -7     9405.04     9131.90    406.56 o 
  11  13  -7    25579.63    25226.83    675.38 o 
  13  13  -7    25077.07    23537.54    639.66 o 
  15  13  -7     9913.18     9860.88    395.66 o 
  17  13  -7     3879.39     4246.74    650.91 o 
  19  13  -7    15298.68    15864.36    709.68 o 
  21  13  -7     1078.76     1233.85    288.27 o 
  23  13  -7     1359.50     1641.09    393.96 o 
  25  13  -7     4537.17     4354.76    860.74 o 
  27  13  -7     2568.53      758.63    612.01 o 
   1  15  -7     5785.83     5948.18    287.56 o 
   3  15  -7     4650.07     4716.85    261.71 o 
   5  15  -7     2025.88     1771.83    195.92 o 
   7  15  -7    10572.28     9538.10    383.28 o 
   9  15  -7     9961.06     9523.91    379.34 o 
  11  15  -7    22969.63    22678.63    635.96 o 
  13  15  -7    29201.42    30179.52    772.30 o 
  15  15  -7     4940.05     5407.42    326.31 o 
  17  15  -7     2670.57     3009.57    570.82 o 
  19  15  -7    11910.44    12083.35    622.76 o 
  21  15  -7     1928.28     2134.09    329.31 o 
  23  15  -7     5466.80     5898.99   1412.53 o 
  25  15  -7     2868.43     1944.03    751.43 o 
  27  15  -7     1128.86     1308.46    634.92 o 
   1  17  -7      299.03       48.29    115.24 o 
   3  17  -7    16450.40    14303.02    475.99 o 
   5  17  -7     6395.72     6459.64    331.20 o 
   7  17  -7     8357.97     7554.33    349.62 o 
   9  17  -7    20011.45    20331.96    598.78 o 
  11  17  -7    20270.50    19982.62    595.94 o 
  13  17  -7     2671.56     2761.79    304.24 o 
  15  17  -7    13167.08    12683.46    508.05 o 
  17  17  -7     5363.81     5823.85    395.54 o 
  19  17  -7      309.25      250.34    230.95 o 
  21  17  -7     7201.02     7621.52    666.60 o 
  23  17  -7      497.38     1129.76    558.99 o 
  25  17  -7      458.51      921.61    532.15 o 
  27  17  -7      673.67      308.30    530.19 o 
   1  19  -7    22042.40    19724.85    540.87 o 
   3  19  -7     7014.11     7445.82    330.77 o 
   5  19  -7    12869.08    11700.03    446.11 o 
   7  19  -7    30279.14    28239.90    746.55 o 
   9  19  -7    24043.56    22933.83    650.45 o 
  11  19  -7     6068.83     5725.02    404.29 o 
  13  19  -7     1167.26     1047.80    194.64 o 
  15  19  -7     5074.62     5469.74    339.09 o 
  17  19  -7     6604.47     7784.85    448.10 o 
  19  19  -7     1437.87     1142.51    284.26 o 
  21  19  -7     1719.62     1382.10    390.43 o 
  23  19  -7     2004.18     1924.39    688.59 o 
  25  19  -7     1672.31     1545.41    635.57 o 
   1  21  -7    16622.06    15661.15    490.09 o 
   3  21  -7     1676.23     1812.40    219.50 o 
   5  21  -7    35501.88    34391.63    859.96 o 
   7  21  -7    22235.22    22758.52    663.45 o 
   9  21  -7     3561.14     3186.82    355.82 o 
  11  21  -7      231.53       89.55    147.55 o 
  13  21  -7     2085.42     1818.19    232.93 o 
  15  21  -7      473.41      389.14    169.50 o 
  17  21  -7     8893.87     8625.22    420.42 o 
  19  21  -7     5584.83     5743.12    662.95 o 
  21  21  -7      653.97      212.31    505.64 o 
  23  21  -7     1601.46     1967.59    659.14 o 
  25  21  -7     1102.61     1297.98    612.66 o 
   1  23  -7     9649.29     9344.27    375.87 o 
   3  23  -7    32964.79    30252.12    799.83 o 
   5  23  -7     3141.98     3504.54    288.94 o 
   7  23  -7    10317.44     9571.02    418.84 o 
   9  23  -7     7985.19     8594.96    406.50 o 
  11  23  -7     6564.34     7472.18    394.33 o 
  13  23  -7      663.81      300.72    166.29 o 
  15  23  -7     5282.18     5457.33    436.03 o 
  17  23  -7     1518.11     1027.35    216.55 o 
  19  23  -7      845.38      437.17    256.19 o 
  21  23  -7     3874.38     3403.69    791.36 o 
  23  23  -7     2576.20     2743.24    735.07 o 
   1  25  -7     4358.47     4554.73    296.97 o 
   3  25  -7    18153.16    17654.23    589.84 o 
   5  25  -7     5997.10     6222.19    367.57 o 
   7  25  -7      886.21      996.89    199.00 o 
   9  25  -7    12979.20    12465.50    494.36 o 
  11  25  -7     4889.84     4839.19    341.43 o 
  13  25  -7     6552.81     5796.14    372.54 o 
  15  25  -7     5317.01     5987.05    384.00 o 
  17  25  -7      478.14      172.31    387.51 o 
  19  25  -7     4630.18     5590.80   1117.51 o 
  21  25  -7     2796.90     2667.31    757.98 o 
  23  25  -7      104.41      112.58    509.24 o 
   1  27  -7     8176.14     7789.58    381.41 o 
   3  27  -7      969.73      631.08    186.64 o 
   5  27  -7     4579.53     4271.25    332.49 o 
   7  27  -7     3859.70     4140.20    320.10 o 
   9  27  -7      481.32      409.07    175.00 o 
  11  27  -7    17576.34    16740.30    655.86 o 
  13  27  -7    12642.75    13459.92    868.84 o 
  15  27  -7      125.71       -9.38    221.89 o 
  17  27  -7     1118.75     1155.03    301.72 o 
  19  27  -7     3171.34     3566.42    632.15 o 
  21  27  -7      938.12     1181.47    647.36 o 
   1  29  -7     3629.30     3801.08    403.69 o 
   3  29  -7     1500.86     1698.99    330.47 o 
   5  29  -7     5927.27     5438.22    593.40 o 
   7  29  -7     5308.81     5210.14    486.47 o 
   9  29  -7     7805.49     7743.22    561.88 o 
  11  29  -7    11971.42    12115.42    657.31 o 
  13  29  -7     6754.83     6896.86    542.70 o 
  15  29  -7     1244.93     1866.92    329.98 o 
  17  29  -7     6145.39     6412.98    528.56 o 
  19  29  -7      941.03      849.04    351.59 o 
   1  31  -7     4797.52     4246.03    432.29 o 
   3  31  -7     5330.39     6411.06    789.06 o 
   5  31  -7       68.15     -164.39    209.04 o 
   7  31  -7     4229.05     4277.27    446.53 o 
   9  31  -7     8828.22     8613.72    604.29 o 
  11  31  -7     8633.07     9493.48    631.90 o 
  13  31  -7     3215.56     4203.26    892.90 o 
  15  31  -7     3634.29     3580.50    433.43 o 
  17  31  -7      714.46      908.51    467.47 o 
  19  31  -7      164.28      629.40    370.43 o 
   1  33  -7      660.57      444.33    443.89 o 
   3  33  -7     2025.04     2552.08    384.37 o 
   5  33  -7     6639.42     5997.64    784.81 o 
   7  33  -7    10052.43     9872.34    764.69 o 
   9  33  -7     5013.32     5428.96    501.17 o 
  11  33  -7      178.22      653.06    280.59 o 
  13  33  -7      645.44      362.78    262.46 o 
  15  33  -7     3434.57     3391.94    493.09 o 
  17  33  -7     1196.40     1168.26    339.04 o 
  19  33  -7      826.32      982.49    511.21 o 
   1  35  -7     3613.17     3724.26    795.94 o 
   3  35  -7     1980.23     1204.50    364.54 o 
   5  35  -7     2505.09     2434.21    388.83 o 
   7  35  -7     4779.76     4862.00    488.60 o 
   9  35  -7     1530.08     1174.03    491.44 o 
  11  35  -7      679.59      546.91    298.56 o 
  13  35  -7      841.34     1251.14    318.52 o 
  15  35  -7      510.92      313.55    265.50 o 
  17  35  -7      618.43      414.99    454.92 o 
   1  37  -7      788.39      226.32    395.68 o 
   3  37  -7     1251.46      551.71    488.43 o 
   5  37  -7     4192.53     3964.35    458.69 o 
   7  37  -7     3009.73     2634.98    400.49 o 
   9  37  -7     2438.32     1976.44    522.16 o 
  11  37  -7      254.00      214.24    269.62 o 
  13  37  -7      314.06      525.76    288.96 o 
  15  37  -7      910.87      835.92    357.55 o 
   1  39  -7      847.03      774.38    369.30 o 
   3  39  -7     2682.75     2352.40    563.57 o 
   5  39  -7       63.85       50.65    240.15 o 
   7  39  -7      259.82     -252.82    252.82 o 
   9  39  -7     1711.64     1506.35    352.04 o 
  11  39  -7     2876.16     3525.68    613.65 o 
   1  41  -7      717.40      916.02    497.46 o 
   3  41  -7      492.46       57.50    303.74 o 
   5  41  -7      744.64     1025.23    372.53 o 
   2   0  -6    19232.29    17233.21    417.05 o 
   6   0  -6   133396.69   135884.47   2138.02 o 
  10   0  -6   103250.44   113000.01   1938.62 o 
  14   0  -6    46523.57    41452.25   1174.32 o 
  18   0  -6    18845.18    19190.50    910.14 o 
  22   0  -6     1052.99      797.61    322.80 o 
  26   0  -6     5592.39     7051.16    522.82 o 
  30   0  -6     1497.60     1922.43    681.39 o 
   0   2  -6    61917.57    59342.80   1096.84 o 
   2   2  -6    30051.69    31503.78    441.13 o 
   4   2  -6    14377.20    17685.42    282.21 o 
   6   2  -6      813.64      794.41     83.21 o 
   8   2  -6     3562.31     4455.19    143.10 o 
  10   2  -6    49305.67    43215.22    629.33 o 
  12   2  -6    82725.91    81275.86   1087.44 o 
  14   2  -6    42421.54    42416.31    848.58 o 
  16   2  -6      375.15      687.04    209.61 o 
  18   2  -6      766.55      839.70    184.83 o 
  20   2  -6     5254.83     4754.55    350.50 o 
  22   2  -6    14906.07    14519.29    522.98 o 
  24   2  -6     4587.91     5061.15    485.43 o 
  26   2  -6     5059.80     5741.20    419.53 o 
  28   2  -6      204.28      138.37    402.55 o 
  30   2  -6      613.62      793.80    394.63 o 
  32   2  -6     2890.79     3908.35    873.18 o 
   2   4  -6    10205.88    10245.26    207.91 o 
   4   4  -6    97544.70    96860.40   1119.59 o 
   6   4  -6    39404.87    36628.11    490.17 o 
   8   4  -6    33856.23    33353.24    508.90 o 
  10   4  -6     4808.20     4751.66    167.52 o 
  12   4  -6       65.77      -52.89     79.39 o 
  14   4  -6     5548.21     5958.21    271.70 o 
  16   4  -6    55479.93    51520.08   1084.68 o 
  18   4  -6     5768.39     5883.92    334.69 o 
  20   4  -6    23957.23    23129.68    657.15 o 
  22   4  -6     1274.70     1001.06    212.09 o 
  24   4  -6     2211.99     2179.85    280.05 o 
  26   4  -6      690.67      750.72    314.43 o 
  28   4  -6     5357.84     5292.13    644.85 o 
  30   4  -6     5050.76     5063.91    865.32 o 
  32   4  -6     2587.34     2946.15    810.34 o 
   0   6  -6    99929.10    93569.97   1490.55 o 
   2   6  -6    20508.43    21352.14    408.71 o 
   4   6  -6    43585.11    41100.20    535.28 o 
   6   6  -6     4270.39     4215.82    140.81 o 
   8   6  -6   105484.31   105512.14   1380.09 o 
  10   6  -6     6299.18     6493.56    197.11 o 
  12   6  -6    28329.69    26587.28    549.48 o 
  14   6  -6    30252.33    30310.41    595.30 o 
  16   6  -6    17851.20    16471.79    516.66 o 
  18   6  -6      345.11      347.64    169.97 o 
  20   6  -6    11734.44    11451.05    448.41 o 
  22   6  -6     4668.52     4506.21    308.92 o 
  24   6  -6     9001.90     9236.70    487.57 o 
  26   6  -6     1781.83     2160.08    346.69 o 
  28   6  -6     5800.24     7009.05    731.83 o 
  30   6  -6      178.07      516.42    335.30 o 
  32   6  -6     4484.15     7398.44   1125.18 o 
   2   8  -6    27208.19    28077.94    415.02 o 
   4   8  -6    38474.48    39957.39    561.51 o 
   6   8  -6   128314.73   130438.11   1571.65 o 
   8   8  -6    12367.21    13590.93    318.77 o 
  10   8  -6    17487.42    18605.50    437.91 o 
  12   8  -6     2566.45     2325.70    269.41 o 
  14   8  -6      685.76      560.74    122.84 o 
  16   8  -6       14.25      -83.63    133.42 o 
  18   8  -6    22681.52    21706.01    703.96 o 
  20   8  -6     5077.86     5100.54    363.27 o 
  22   8  -6     5542.56     5349.47    376.73 o 
  24   8  -6      190.25     -182.69    282.81 o 
  26   8  -6      784.78      593.94    339.68 o 
  28   8  -6      635.09     1110.61    388.44 o 
  30   8  -6    10902.50    12243.92   1217.80 o 
  32   8  -6      380.32     2122.72    721.97 o 
   0  10  -6     8818.98    10390.66    555.34 o 
   2  10  -6   101118.74    98440.45   1190.61 o 
   4  10  -6      236.15      307.80     73.29 o 
   6  10  -6     1234.52     1023.53    114.35 o 
   8  10  -6    47558.87    45240.75    722.45 o 
  10  10  -6    30897.56    28169.30    565.62 o 
  12  10  -6     8515.70     8018.98    275.13 o 
  14  10  -6    33198.14    33746.09    706.79 o 
  16  10  -6     4328.69     4032.53    266.92 o 
  18  10  -6     8343.46     8085.85    425.40 o 
  20  10  -6      438.52      529.87    194.23 o 
  22  10  -6    11638.77    10865.70    695.44 o 
  24  10  -6     2418.86     1853.18    408.99 o 
  26  10  -6     5491.74     6178.82    653.48 o 
  28  10  -6     5177.74     6166.41    688.52 o 
  30  10  -6      247.94     1031.76    445.05 o 
  32  10  -6      938.68     1373.91    641.46 o 
   2  12  -6     9397.69     9766.29    215.48 o 
   4  12  -6    39135.68    39371.14    681.49 o 
   6  12  -6    37368.98    37743.18    699.94 o 
   8  12  -6    13302.63    15583.44    418.51 o 
  10  12  -6    61406.02    61992.69   1103.80 o 
  12  12  -6     2907.83     3480.60    378.06 o 
  14  12  -6    31269.19    31645.66    675.14 o 
  16  12  -6     5561.48     5206.30    270.30 o 
  18  12  -6    14027.23    13690.13    540.89 o 
  20  12  -6    12146.29    12330.10    744.10 o 
  22  12  -6     1134.49      957.86    279.93 o 
  24  12  -6      444.10      241.31    311.04 o 
  26  12  -6     5730.35     5975.13    651.94 o 
  28  12  -6     1953.35     1526.49    479.13 o 
  30  12  -6     2024.17     2102.29    487.60 o 
   0  14  -6   108200.16   103294.04   2502.98 o 
   2  14  -6      221.37       92.84    118.68 o 
   4  14  -6    16163.19    15529.32    460.95 o 
   6  14  -6      126.62      -96.40     96.40 o 
   8  14  -6    25911.88    23183.59    620.98 o 
  10  14  -6     5281.35     5054.03    345.65 o 
  12  14  -6   188277.77   184733.14   3129.70 o 
  14  14  -6       56.47     -109.08    110.88 o 
  16  14  -6     6257.94     7026.20    308.47 o 
  18  14  -6      592.01      398.19    270.65 o 
  20  14  -6     8194.74     8768.70    444.40 o 
  22  14  -6     1213.64     1515.37    305.25 o 
  24  14  -6     9451.71     9961.07    771.82 o 
  26  14  -6      390.79      554.32    334.81 o 
  28  14  -6      126.32     1009.49    387.67 o 
  30  14  -6       17.58       59.56    476.52 o 
   2  16  -6    16211.83    17715.04    471.95 o 
   4  16  -6    38584.43    34667.16    808.04 o 
   6  16  -6    15203.40    16133.98    497.22 o 
   8  16  -6    29438.22    27503.94    694.13 o 
  10  16  -6    52408.07    56945.88   1152.30 o 
  12  16  -6     2234.82     2853.85    239.47 o 
  14  16  -6    16212.71    15448.13    492.30 o 
  16  16  -6    13746.33    14559.05    479.61 o 
  18  16  -6     7979.11     7664.51    406.90 o 
  20  16  -6     5521.53     6964.95    570.57 o 
  22  16  -6     1662.07     1212.78    367.09 o 
  24  16  -6      560.67      185.89    453.61 o 
  26  16  -6      847.23     1014.56    560.95 o 
  28  16  -6     2300.74     1993.78    710.19 o 
   0  18  -6     6216.41     4972.01    420.11 o 
   2  18  -6    51820.75    46422.21    937.44 o 
   4  18  -6    14172.41    12185.65    422.55 o 
   6  18  -6     4872.49     4082.07    267.62 o 
   8  18  -6    15621.34    14986.29    477.04 o 
  10  18  -6    30042.08    28614.30    731.92 o 
  12  18  -6     8383.25     8736.38    372.35 o 
  14  18  -6    27195.12    26592.99    700.06 o 
  16  18  -6     1021.79      918.88    178.54 o 
  18  18  -6     1546.79     1375.61    231.41 o 
  20  18  -6     3383.76     3129.15    451.43 o 
  22  18  -6     5694.53     4392.07    823.43 o 
  24  18  -6      235.35       35.35    431.35 o 
  26  18  -6     3516.92     3365.07    774.99 o 
  28  18  -6      487.23      745.54    570.77 o 
   2  20  -6     2756.08     2955.92    216.19 o 
   4  20  -6     3603.55     3680.29    265.35 o 
   6  20  -6    77745.60    73033.80   1455.23 o 
   8  20  -6    13846.03    14556.01    505.71 o 
  10  20  -6     7919.40     7988.68    368.53 o 
  12  20  -6     6525.63     6155.81    345.11 o 
  14  20  -6     4385.20     5064.36    317.63 o 
  16  20  -6      104.78      -87.95    131.31 o 
  18  20  -6    13655.96    15977.24    535.84 o 
  20  20  -6     2669.16     2066.88    405.96 o 
  22  20  -6     1460.09     1405.33    563.57 o 
  24  20  -6     1015.37     1054.49    558.34 o 
  26  20  -6     1252.76      795.28    557.68 o 
   0  22  -6    23006.13    20575.46    899.26 o 
   2  22  -6    11730.70    11048.24    445.68 o 
   4  22  -6    10857.80     8982.02    378.23 o 
   6  22  -6     4667.72     4548.29    301.75 o 
   8  22  -6    31735.50    31486.23    792.27 o 
  10  22  -6    14859.10    13867.46    494.29 o 
  12  22  -6    18295.73    18843.12    580.19 o 
  14  22  -6     1866.83     2231.08    257.21 o 
  16  22  -6    10035.16     9401.91    409.51 o 
  18  22  -6      424.43      600.70    176.74 o 
  20  22  -6     2208.25     2340.73    430.27 o 
  22  22  -6     4184.39     4928.15    853.54 o 
  24  22  -6     3458.11     2421.20    725.90 o 
  26  22  -6     1875.32     2033.05    689.25 o 
   2  24  -6     2478.62     3098.93    241.53 o 
   4  24  -6    39161.31    37439.51    886.78 o 
   6  24  -6    10106.11     9664.88    451.88 o 
   8  24  -6     6792.14     6990.44    370.95 o 
  10  24  -6     4064.15     3951.20    290.24 o 
  12  24  -6      774.35      720.62    184.60 o 
  14  24  -6     3488.17     3912.86    296.00 o 
  16  24  -6     5752.47     6934.26    386.43 o 
  18  24  -6     2387.70     2016.31    274.53 o 
  20  24  -6     7201.23     6653.82    642.56 o 
  22  24  -6      807.84      757.98    555.06 o 
  24  24  -6      595.14      166.91    509.24 o 
  26  24  -6      957.50      175.42    505.97 o 
   0  26  -6     7833.67     7720.96    529.45 o 
   2  26  -6    16163.60    14831.31    513.33 o 
   4  26  -6     1863.39     1457.01    310.20 o 
   6  26  -6     1500.38     1736.61    220.19 o 
   8  26  -6     2540.91     2563.95    252.33 o 
  10  26  -6     4153.64     4148.31    308.95 o 
  12  26  -6    18869.16    17166.30    606.71 o 
  14  26  -6     2680.20     2703.89    390.78 o 
  16  26  -6     1186.12     1272.28    325.49 o 
  18  26  -6     1931.42     2047.41    287.71 o 
  20  26  -6     1356.38     2046.11    431.40 o 
  22  26  -6      718.83      333.17    486.99 o 
  24  26  -6     3211.33     4129.59    869.25 o 
   2  28  -6     3291.40     3632.03    288.69 o 
   4  28  -6     1034.17      840.66    190.53 o 
   6  28  -6    10821.89    10670.26    445.14 o 
   8  28  -6      638.01      692.04    178.34 o 
  10  28  -6    12077.02    11574.54    472.26 o 
  12  28  -6      742.26     1044.21    216.65 o 
  14  28  -6    10564.57    11682.24    479.69 o 
  16  28  -6     2684.69     3145.25    332.48 o 
  18  28  -6     4663.27     5227.51    464.22 o 
  20  28  -6      304.86     -116.24    278.55 o 
  22  28  -6     1526.01     1237.76    632.96 o 
  24  28  -6     1782.68     2033.05    756.01 o 
   0  30  -6     1626.37     1432.15    299.08 o 
   2  30  -6     6878.47     6471.20    380.51 o 
   4  30  -6      147.72      -50.64    147.95 o 
   6  30  -6     1565.94     1220.46    209.46 o 
   8  30  -6      246.42       60.41    182.60 o 
  10  30  -6    10064.14    10402.35    514.36 o 
  12  30  -6    16065.87    16426.34    644.07 o 
  14  30  -6     8485.25     8884.28    497.63 o 
  16  30  -6     1017.49     1019.55    279.44 o 
  18  30  -6      721.23      695.84    422.19 o 
  20  30  -6     1526.59     1650.76    449.68 o 
  22  30  -6     4589.11     5966.93   1001.47 o 
   2  32  -6        0.49     -140.27    248.50 o 
   4  32  -6     4952.79     5316.10    462.75 o 
   6  32  -6     7086.97     6055.87    492.48 o 
   8  32  -6     8696.63     8036.03    574.02 o 
  10  32  -6     5021.98     5334.43    588.99 o 
  12  32  -6      956.26      964.63    292.54 o 
  14  32  -6     1173.55     1281.19    302.08 o 
  16  32  -6     7073.77     7719.68    893.16 o 
  18  32  -6     2629.73     3009.42    516.90 o 
  20  32  -6     3364.80     3203.52    518.72 o 
  22  32  -6      437.66      178.69    444.44 o 
   0  34  -6     5834.39     5413.83    793.32 o 
   2  34  -6      525.52      195.97    221.26 o 
   4  34  -6     6835.69     6519.31    514.92 o 
   6  34  -6      321.50      462.33    256.10 o 
   8  34  -6    11157.58    11502.02    649.29 o 
  10  34  -6     1014.89      912.51    290.41 o 
  12  34  -6     4505.16     5628.89    541.44 o 
  14  34  -6     3715.89     3399.45    413.97 o 
  16  34  -6     1215.42     1042.58    297.87 o 
  18  34  -6      257.11      338.25    348.80 o 
  20  34  -6     2098.88     3103.01    557.77 o 
   2  36  -6     1464.49     1157.70    298.72 o 
   4  36  -6     3626.92     3456.13    614.52 o 
   6  36  -6    11025.87    11238.06    658.82 o 
   8  36  -6     1064.11     1752.27    602.77 o 
  10  36  -6      913.26     1049.61    328.99 o 
  12  36  -6      406.02      717.06    286.19 o 
  14  36  -6      873.23      875.50    308.03 o 
  16  36  -6     1058.29     1008.35    489.93 o 
  18  36  -6     2137.49     2014.78    862.70 o 
   0  38  -6     1664.27     1779.08    604.81 o 
   2  38  -6     5900.17     6179.52    765.18 o 
   4  38  -6      443.15      195.96    240.64 o 
   6  38  -6      258.20      -25.32    245.78 o 
   8  38  -6     3391.49     3843.37    444.29 o 
  10  38  -6     2637.94     3429.28    650.00 o 
  12  38  -6      596.71      581.81    296.15 o 
  14  38  -6     1410.13     1884.91    358.17 o 
  16  38  -6      822.98     1440.94    438.06 o 
   2  40  -6     1919.57     1667.53    431.37 o 
   4  40  -6     1333.18     1288.56    578.77 o 
   6  40  -6     1766.35     2248.62    398.48 o 
   8  40  -6     1383.31     1140.29    327.94 o 
  10  40  -6     1616.25      781.14    377.36 o 
  12  40  -6      177.55      375.09    318.58 o 
   0  42  -6     5754.31     5988.53    911.80 o 
   2  42  -6      484.74      229.12    307.98 o 
   4  42  -6      180.33     -113.59    259.09 o 
   6  42  -6      278.99      328.65    302.64 o 
   8  42  -6      620.49      490.30    424.81 o 
   1   1  -5   102182.36   111157.73   1259.15 o 
   5   1  -5    84638.47    86506.79   1001.55 o 
   7   1  -5    86341.95    89699.16   1030.57 o 
   9   1  -5     3819.03     4623.63    138.98 o 
  11   1  -5    66229.73    64680.77    751.38 o 
  13   1  -5    10036.50     9097.37    218.41 o 
  15   1  -5     2668.39     2994.75    249.99 o 
  17   1  -5     6938.98     7766.46    278.66 o 
  19   1  -5     1234.33      828.85    155.51 o 
  21   1  -5     6262.42     6554.53    321.42 o 
  23   1  -5    15450.23    15463.15    484.25 o 
  25   1  -5     4979.91     5127.11    342.95 o 
  27   1  -5      279.86      331.55    204.37 o 
  29   1  -5     2375.81     2664.73    507.21 o 
  31   1  -5     1259.73     1281.23    419.52 o 
  33   1  -5      371.42      322.70    521.03 o 
   1   3  -5    92652.88   102880.66   1151.06 o 
   3   3  -5    60208.44    58578.52    680.90 o 
   5   3  -5    14946.21    13384.10    227.73 o 
   7   3  -5    47647.51    51082.77    612.38 o 
   9   3  -5   145914.86   140274.77   1534.37 o 
  11   3  -5    10169.61    10149.96    220.11 o 
  13   3  -5     6881.36     8816.31    238.52 o 
  15   3  -5    36494.53    35590.29    655.19 o 
  17   3  -5     3114.31     2949.02    192.73 o 
  19   3  -5     6587.14     6780.86    282.25 o 
  21   3  -5     4380.36     4683.29    280.58 o 
  23   3  -5     5803.53     6016.20    358.16 o 
  25   3  -5     2399.24     2015.72    284.47 o 
  27   3  -5     4595.79     5095.22    472.00 o 
  29   3  -5      491.77      595.27    376.65 o 
  31   3  -5      649.02      713.14    589.10 o 
  33   3  -5     2388.40     3009.65    762.56 o 
   1   5  -5     6803.41     7607.70    139.69 o 
   3   5  -5   148185.08   139413.52   1460.86 o 
   5   5  -5    38731.06    42301.01    531.10 o 
   7   5  -5    64275.90    70258.30    815.95 o 
   9   5  -5    27125.15    26158.76    383.30 o 
  11   5  -5    54097.59    54977.93    822.96 o 
  13   5  -5    65547.57    66615.42   1055.09 o 
  15   5  -5    16100.28    15647.62    341.29 o 
  17   5  -5    24181.59    23360.19    565.39 o 
  19   5  -5    15282.53    14400.39    405.78 o 
  21   5  -5    12274.25    11671.03    397.16 o 
  23   5  -5      357.66      -84.18    140.55 o 
  25   5  -5     2769.71     3177.26    331.31 o 
  27   5  -5      774.02      556.45    252.88 o 
  29   5  -5     2665.29     2495.05    786.12 o 
  31   5  -5      990.57      997.85    406.52 o 
  33   5  -5       99.06      219.93    546.55 o 
   1   7  -5    48845.46    57880.67    626.55 o 
   3   7  -5     7008.13     6155.22    147.77 o 
   5   7  -5    69285.00    73000.04    876.36 o 
   7   7  -5    77140.11    75449.91    884.43 o 
   9   7  -5     6629.42     7217.25    259.66 o 
  11   7  -5    30866.84    28444.42    511.65 o 
  13   7  -5    25154.85    23458.14    475.55 o 
  15   7  -5     2760.88     3482.92    175.15 o 
  17   7  -5    42356.66    38877.70    888.32 o 
  19   7  -5    29883.22    30568.45    761.67 o 
  21   7  -5     8505.42     8911.39    355.80 o 
  23   7  -5     1981.09     1597.27    225.04 o 
  25   7  -5     4004.47     3713.81    348.14 o 
  27   7  -5      366.42      401.40    251.16 o 
  29   7  -5     3115.17     3612.41    888.56 o 
  31   7  -5     1502.29     1039.89    405.83 o 
  33   7  -5       26.16     -179.35    521.03 o 
   1   9  -5    72365.59    72751.04    786.55 o 
   3   9  -5    85023.17    90593.36   1053.63 o 
   5   9  -5    64674.88    65187.70    851.30 o 
   7   9  -5    16232.56    16407.07    284.18 o 
   9   9  -5    88693.08    94278.57   1166.92 o 
  11   9  -5    21452.66    21946.89    424.57 o 
  13   9  -5     3719.10     3390.77    166.72 o 
  15   9  -5    23949.74    23916.92    499.24 o 
  17   9  -5    18538.09    17959.22    519.69 o 
  19   9  -5    21495.80    19554.68    567.01 o 
  21   9  -5     4625.17     4356.13    290.86 o 
  23   9  -5    14644.01    14122.83    584.99 o 
  25   9  -5     2044.84     2443.17    383.02 o 
  27   9  -5     5169.09     5902.37    643.85 o 
  29   9  -5      323.58       10.19    366.22 o 
  31   9  -5      493.16      510.64    354.37 o 
   1  11  -5    57170.26    50990.17    656.09 o 
   3  11  -5   109891.09   107788.25   1267.69 o 
   5  11  -5    32134.73    38642.70    581.89 o 
   7  11  -5    30663.28    30201.75    570.28 o 
   9  11  -5    39543.54    42967.40    697.00 o 
  11  11  -5    37032.68    35446.36    628.81 o 
  13  11  -5    20641.03    20237.49    484.95 o 
  15  11  -5    20649.99    19576.80    435.53 o 
  17  11  -5     3016.26     4097.94    321.22 o 
  19  11  -5     2837.64     3192.69    303.34 o 
  21  11  -5    19226.74    19525.90    651.78 o 
  23  11  -5     5600.92     5505.55    594.35 o 
  25  11  -5      805.41     1027.20    472.59 o 
  27  11  -5     4461.69     4149.49    564.29 o 
  29  11  -5     2053.61     1915.67    451.79 o 
  31  11  -5     2680.40     2679.13    661.43 o 
   1  13  -5   107633.20   111730.09   1560.97 o 
   3  13  -5    46788.81    53112.96    784.21 o 
   5  13  -5     8567.26     9098.97    235.02 o 
   7  13  -5    33758.58    31417.16    530.46 o 
   9  13  -5    23344.15    20220.95    469.30 o 
  11  13  -5    35560.75    40516.14    763.04 o 
  13  13  -5    22641.29    22143.79    507.85 o 
  15  13  -5     7721.90     8051.76    299.67 o 
  17  13  -5    19304.63    18869.56    483.96 o 
  19  13  -5     5896.33     6656.81    374.85 o 
  21  13  -5     4045.79     4320.97    396.40 o 
  23  13  -5     6750.69     5975.68    759.61 o 
  25  13  -5    10346.73     9701.23    765.50 o 
  27  13  -5     1069.42      340.11    464.73 o 
  29  13  -5     1653.35     2089.32    734.74 o 
  31  13  -5     2075.99     2424.39    518.63 o 
   1  15  -5   102370.59    99973.44   1435.67 o 
   3  15  -5    22279.66    21414.76    500.90 o 
   5  15  -5    47166.69    49516.96    987.71 o 
   7  15  -5    12737.77    13255.74    398.81 o 
   9  15  -5    22260.58    19512.07    463.35 o 
  11  15  -5    11094.46    10546.98    329.52 o 
  13  15  -5    39044.61    36037.07    723.38 o 
  15  15  -5     4906.73     4937.89    255.66 o 
  17  15  -5    10466.47    11127.55    365.50 o 
  19  15  -5     2270.61     2344.82    368.33 o 
  21  15  -5     5791.14     5799.92    442.58 o 
  23  15  -5    11464.61    12333.76    802.04 o 
  25  15  -5     3165.30     3900.69    522.96 o 
  27  15  -5     1488.93     1097.11    370.96 o 
  29  15  -5     3885.99     3627.11    564.69 o 
  31  15  -5     1819.94     1337.91    650.63 o 
   1  17  -5    26412.55    27876.02    620.30 o 
   3  17  -5    76383.55    74289.27   1442.49 o 
   5  17  -5     1285.91     1173.34    163.87 o 
   7  17  -5     7960.93     9327.97    345.49 o 
   9  17  -5    25010.88    25247.56    642.20 o 
  11  17  -5    44868.09    41779.09    902.50 o 
  13  17  -5    12787.51    11614.60    402.59 o 
  15  17  -5    14897.01    14370.45    420.88 o 
  17  17  -5     1736.94     1892.32    192.47 o 
  19  17  -5     2428.81     2477.11    236.19 o 
  21  17  -5    16996.18    16765.83    922.09 o 
  23  17  -5     6959.65     7962.75    673.90 o 
  25  17  -5     1127.14      972.57    377.81 o 
  27  17  -5     4688.94     4718.09   1035.18 o 
  29  17  -5     1780.03     3150.72    544.89 o 
  31  17  -5     1691.07     1503.51    637.54 o 
   1  19  -5    22602.72    22917.21    538.18 o 
   3  19  -5    14605.13    13741.57    406.22 o 
   5  19  -5    11203.87    11575.03    404.38 o 
   7  19  -5    30330.07    30230.77    722.92 o 
   9  19  -5    33919.00    30239.99    733.87 o 
  11  19  -5    12307.21    11624.22    413.40 o 
  13  19  -5     7178.19     7798.18    350.61 o 
  15  19  -5    10629.36    10401.64    399.69 o 
  17  19  -5    15829.78    16441.93    518.38 o 
  19  19  -5    19510.55    18581.77    635.05 o 
  21  19  -5     4580.68     5541.47    849.61 o 
  23  19  -5     1858.10     1693.34    577.97 o 
  25  19  -5     2698.15     2360.98    671.57 o 
  27  19  -5     3373.50     3953.52    809.03 o 
  29  19  -5      292.64      372.44    509.24 o 
   1  21  -5    12785.02    14014.05    407.61 o 
   3  21  -5    10316.74     9264.21    359.66 o 
   5  21  -5    41289.78    38545.59    880.72 o 
   7  21  -5    12126.57    11635.59    401.53 o 
   9  21  -5     4084.29     3312.72    252.16 o 
  11  21  -5    24396.67    23617.53    644.61 o 
  13  21  -5    15405.80    16475.53    516.30 o 
  15  21  -5     3219.27     3110.47    258.85 o 
  17  21  -5    14637.19    15305.03    507.53 o 
  19  21  -5     9341.90     8991.89    451.06 o 
  21  21  -5     4245.60     4198.97    778.27 o 
  23  21  -5     2036.01     1398.79    577.32 o 
  25  21  -5     1014.19     1276.38    595.65 o 
  27  21  -5      326.65       77.89    509.24 o 
  29  21  -5     1124.17     1123.87    570.12 o 
   1  23  -5      434.98      406.28    130.26 o 
   3  23  -5    36047.48    33411.46    793.32 o 
   5  23  -5    22021.82    22269.04    606.04 o 
   7  23  -5    16522.25    16360.20    503.75 o 
   9  23  -5     9240.36     8531.91    369.42 o 
  11  23  -5    16837.18    17696.54    547.63 o 
  13  23  -5     4940.36     4410.32    297.55 o 
  15  23  -5    14118.46    13710.88    500.73 o 
  17  23  -5     9403.93     9276.33    402.99 o 
  19  23  -5     3653.05     4025.51    396.47 o 
  21  23  -5     3707.78     4086.87    503.13 o 
  23  23  -5       85.04      319.42    521.03 o 
  25  23  -5       93.23     -190.48    416.30 o 
  27  23  -5     1850.12     2563.24    728.52 o 
   1  25  -5    22295.16    20572.01    548.10 o 
   3  25  -5    23682.61    23377.39    652.43 o 
   5  25  -5      393.88       89.88    138.06 o 
   7  25  -5     2924.09     2855.43    248.82 o 
   9  25  -5    33737.37    29954.73    774.63 o 
  11  25  -5     2581.41     2713.90    248.02 o 
  13  25  -5     9535.76     9413.42    401.30 o 
  15  25  -5     9967.76     9747.19    461.44 o 
  17  25  -5      842.97     1316.16    232.54 o 
  19  25  -5     2040.05     1352.93    290.63 o 
  21  25  -5     1895.84     2274.01    453.61 o 
  23  25  -5     2088.17     2882.01    738.99 o 
  25  25  -5     4685.67     6313.19   1006.71 o 
  27  25  -5     2673.39     2699.39    783.50 o 
   1  27  -5    23365.13    22114.57    587.62 o 
   3  27  -5     4953.38     4753.16    309.82 o 
   5  27  -5     6867.55     6608.46    358.40 o 
   7  27  -5    14164.19    14636.46    505.28 o 
   9  27  -5      302.43      328.40    159.96 o 
  11  27  -5     2739.94     2976.78    265.82 o 
  13  27  -5     3882.53     4284.06    304.62 o 
  15  27  -5      676.02      662.04    186.00 o 
  17  27  -5       88.82      -37.16    168.91 o 
  19  27  -5     2497.98     2525.79    540.10 o 
  21  27  -5     2500.15     1737.76   1001.80 o 
  23  27  -5     4361.09     6341.33    954.34 o 
  25  27  -5     3359.47     2711.82    780.88 o 
   1  29  -5    22238.41    21801.38    650.47 o 
   3  29  -5     2517.11     2510.18    248.60 o 
   5  29  -5     9803.05     9978.72    419.47 o 
   7  29  -5     3748.77     4682.54    318.28 o 
   9  29  -5     1935.50     2041.55    232.61 o 
  11  29  -5     6499.64     6522.66    370.83 o 
  13  29  -5     1072.42     1392.18    226.82 o 
  15  29  -5     2948.65     2894.78    272.33 o 
  17  29  -5     2672.06     2336.69    435.54 o 
  19  29  -5      423.00      582.49    601.21 o 
  21  29  -5     1940.53     1388.45    409.47 o 
  23  29  -5     4780.64     4113.88    867.94 o 
  25  29  -5     1836.63     1022.42    606.77 o 
   1  31  -5     4039.98     3394.71    311.39 o 
   3  31  -5     4448.37     4043.34    350.83 o 
   5  31  -5     6365.22     6699.02    384.00 o 
   7  31  -5     1269.37     1018.60    257.95 o 
   9  31  -5     8979.85     8757.33    430.20 o 
  11  31  -5     2878.95     3221.17    320.29 o 
  13  31  -5      355.95      414.42    209.69 o 
  15  31  -5     7842.65     8246.22    556.93 o 
  17  31  -5     2732.85     2333.93    456.84 o 
  19  31  -5     1282.38      771.09    345.84 o 
  21  31  -5     3716.97     3508.10    523.97 o 
  23  31  -5     2475.52     2905.50    489.23 o 
   1  33  -5     1236.61     1010.74    234.32 o 
   3  33  -5     7545.58     8014.06    420.14 o 
   5  33  -5     6471.48     6580.66    473.14 o 
   7  33  -5     2385.06     1886.39    281.69 o 
   9  33  -5     2446.34     2194.14    290.27 o 
  11  33  -5     4579.41     5111.11    395.23 o 
  13  33  -5     9423.41     9228.35    495.62 o 
  15  33  -5     1502.09     1290.58    302.55 o 
  17  33  -5      837.01      591.00    329.33 o 
  19  33  -5     4980.13     4758.25    660.12 o 
  21  33  -5     4542.86     6232.10    675.29 o 
  23  33  -5      167.38      432.47    349.18 o 
   1  35  -5     1260.21      900.13    330.15 o 
   3  35  -5     1104.24      960.15    277.02 o 
   5  35  -5     5939.55     5636.22    475.54 o 
   7  35  -5     4642.97     4840.45    460.37 o 
   9  35  -5     1140.92     1107.79    288.37 o 
  11  35  -5     4545.67     6370.23    514.94 o 
  13  35  -5      988.08     1187.84    312.41 o 
  15  35  -5      300.87      546.84    352.68 o 
  17  35  -5     7150.81     7664.46    733.93 o 
  19  35  -5     5217.43     6238.78    990.67 o 
  21  35  -5      597.76      602.25    481.43 o 
   1  37  -5     1950.88     1911.99    396.09 o 
   3  37  -5     3160.25     3019.87    390.23 o 
   5  37  -5     4274.98     3413.46    605.87 o 
   7  37  -5       44.77      310.01    229.81 o 
   9  37  -5     6466.10     6868.04    543.16 o 
  11  37  -5     2494.78     2144.62    350.66 o 
  13  37  -5      335.43      385.06    242.27 o 
  15  37  -5     4720.33     3867.77    784.81 o 
  17  37  -5     2307.01     1570.28    629.68 o 
  19  37  -5     1072.85      977.25    520.37 o 
   1  39  -5     3173.47     3401.68   1079.36 o 
   3  39  -5     7148.82     6967.30    656.85 o 
   5  39  -5     1012.10     1475.63    388.43 o 
   7  39  -5     2607.64     2560.77    530.52 o 
   9  39  -5     2265.90     2009.12    444.97 o 
  11  39  -5      878.48      922.96    361.68 o 
  13  39  -5     2074.72     1935.89    413.78 o 
  15  39  -5     1647.87     1617.41    612.66 o 
  17  39  -5      666.27      445.10    424.81 o 
   1  41  -5     8723.61     9459.62    774.84 o 
   3  41  -5      621.13      210.76    290.38 o 
   5  41  -5       59.02     -221.46    221.46 o 
   7  41  -5     2890.69     2101.02    452.74 o 
   9  41  -5      597.08      544.95    334.19 o 
  11  41  -5     1220.33      933.72    352.81 o 
  13  41  -5     1100.76     1064.96    532.15 o 
   1  43  -5     2710.45     2820.89    477.88 o 
   3  43  -5     1851.39     2231.20    587.46 o 
   5  43  -5     2157.57     2418.98    468.82 o 
   7  43  -5      128.66      108.78    286.25 o 
   9  43  -5      605.51      388.87    320.59 o 
   1  45  -5     1393.08     1691.19    426.74 o 
   3  45  -5     1947.18     2381.01    801.83 o 
   0   0  -4   457339.44   564981.31  11537.88 o 
   4   0  -4   127287.07   135315.31   1888.88 o 
   8   0  -4   215068.50   200628.97   3324.91 o 
  12   0  -4   164010.14   182000.55   2617.02 o 
  16   0  -4     3340.40     3676.98    292.26 o 
  20   0  -4     2788.65     3707.43    333.18 o 
  24   0  -4    75653.94    69995.20   2368.91 o 
  28   0  -4     1744.87     1723.27    431.35 o 
  32   0  -4     2342.13     2323.02    663.06 o 
   2   2  -4    91000.62    89469.02    870.23 o 
   4   2  -4    96996.22   104210.66   1055.33 o 
   6   2  -4   152508.00   153736.45   1605.96 o 
   8   2  -4   202255.70   201531.86   2208.75 o 
  10   2  -4    15090.79    13766.54    213.91 o 
  12   2  -4     1447.51     1564.26     75.67 o 
  14   2  -4    38767.96    39747.42    512.86 o 
  16   2  -4    37760.30    34271.14    663.44 o 
  18   2  -4    12847.28    12736.70    349.39 o 
  20   2  -4    15997.21    16392.44    459.71 o 
  22   2  -4    29200.56    28712.92    748.60 o 
  24   2  -4      192.27        7.47    180.62 o 
  26   2  -4    10628.02     9343.00    497.43 o 
  28   2  -4     4816.54     5850.95    435.89 o 
  30   2  -4     4255.72     4012.22    548.21 o 
  32   2  -4     1430.59     1901.53    444.32 o 
   0   4  -4    12185.99    13413.29    348.23 o 
   2   4  -4   174446.20   173599.06   1601.45 o 
   4   4  -4    40522.00    44892.17    530.03 o 
   6   4  -4     4134.57     3072.11    109.31 o 
   8   4  -4     9534.94     9062.52    198.28 o 
  10   4  -4   140162.50   155169.56   1584.78 o 
  12   4  -4     8832.03     8523.21    162.23 o 
  14   4  -4    74192.40    78904.46    899.30 o 
  16   4  -4     7617.24     7302.89    224.79 o 
  18   4  -4     6391.34     6060.04    249.31 o 
  20   4  -4     7393.76     7985.81    312.32 o 
  22   4  -4    15493.64    14213.85    712.76 o 
  24   4  -4     1963.26     1407.41    259.38 o 
  26   4  -4    13414.40    13337.08    586.35 o 
  28   4  -4      313.13      515.29    428.55 o 
  30   4  -4       86.59      356.47    324.63 o 
  32   4  -4      208.90      765.14    373.88 o 
   2   6  -4     5298.79     4152.71     90.19 o 
   4   6  -4    57880.82    53364.30    558.01 o 
   6   6  -4   205497.25   193906.45   2085.89 o 
   8   6  -4    47553.63    45980.58    552.68 o 
  10   6  -4    45966.16    49463.91    611.01 o 
  12   6  -4    12228.99    10805.25    236.61 o 
  14   6  -4    13231.42    13956.19    264.43 o 
  16   6  -4    11522.78    11501.44    295.43 o 
  18   6  -4    77973.09    76369.59   1312.32 o 
  20   6  -4     2132.32     2514.48    209.25 o 
  22   6  -4      747.97      587.74    165.48 o 
  24   6  -4     3567.93     3362.34    318.27 o 
  26   6  -4     1267.18     1910.46    277.18 o 
  28   6  -4     1767.39     1211.27    296.18 o 
  30   6  -4     3041.98     2256.12    486.99 o 
  32   6  -4      727.12      845.92    402.84 o 
   0   8  -4    46484.47    53236.21    761.07 o 
   2   8  -4    35406.90    37000.43    423.47 o 
   4   8  -4   116306.17   122412.00   1370.98 o 
   6   8  -4     1821.59     1743.42     84.92 o 
   8   8  -4    29483.42    24395.45    372.84 o 
  10   8  -4    34818.19    31446.97    450.02 o 
  12   8  -4    68100.00    70772.58    890.00 o 
  14   8  -4     6951.61     6557.66    271.67 o 
  16   8  -4    25233.38    26689.75    484.67 o 
  18   8  -4     3467.18     3423.85    222.34 o 
  20   8  -4    21896.04    21508.77    553.89 o 
  22   8  -4    15567.74    15564.20    589.42 o 
  24   8  -4     6354.86     5341.51    392.81 o 
  26   8  -4      776.54      667.75    216.15 o 
  28   8  -4     1340.23     1248.37    431.55 o 
  30   8  -4      149.62      531.22    363.87 o 
  32   8  -4     1542.49     1864.41    443.38 o 
   2  10  -4    27172.04    28915.25    453.87 o 
   4  10  -4   138522.88   132561.73   1731.30 o 
   6  10  -4    32949.40    35071.46    534.27 o 
   8  10  -4   155478.69   160116.19   2013.53 o 
  10  10  -4    50125.03    57770.67    947.38 o 
  12  10  -4     1980.80     2154.06    113.84 o 
  14  10  -4      383.83      557.87     99.84 o 
  16  10  -4    55417.82    54127.28    986.97 o 
  18  10  -4    18559.03    18957.45    407.84 o 
  20  10  -4    25220.08    26890.36    679.31 o 
  22  10  -4     2040.33     2033.47    265.83 o 
  24  10  -4     1010.56     1030.49    229.16 o 
  26  10  -4      319.62      127.61    196.09 o 
  28  10  -4     6013.03     6343.42    519.03 o 
  30  10  -4      715.56      791.07    358.65 o 
  32  10  -4     2359.59     2376.12    490.10 o 
   0  12  -4   281536.03   265903.38   4470.93 o 
   2  12  -4    54574.44    57970.48    748.86 o 
   4  12  -4     7820.33     9542.89    218.68 o 
   6  12  -4     2527.39     2932.40    126.26 o 
   8  12  -4    42826.61    43437.28    626.20 o 
  10  12  -4    54106.16    56579.87    758.49 o 
  12  12  -4    14818.12    16294.51    370.40 o 
  14  12  -4    26176.99    26407.99    517.21 o 
  16  12  -4      684.38      695.49    118.59 o 
  18  12  -4      262.46      166.99    110.69 o 
  20  12  -4     3181.06     2615.25    212.03 o 
  22  12  -4     7865.43     7894.88    782.75 o 
  24  12  -4    11113.93    11621.66    534.36 o 
  26  12  -4     5589.79     6253.01    618.36 o 
  28  12  -4      576.81     -342.33    607.43 o 
  30  12  -4       27.41     -333.84    334.15 o 
  32  12  -4     1694.45     1868.58    467.35 o 
   2  14  -4   154414.59   150683.39   1818.67 o 
   4  14  -4     2009.01     2095.70    110.54 o 
   6  14  -4    76426.62    76993.56   1055.33 o 
   8  14  -4      659.26     1070.98     98.46 o 
  10  14  -4    33083.91    32123.04    543.02 o 
  12  14  -4      687.58      771.43    109.12 o 
  14  14  -4    23888.11    22323.83    466.89 o 
  16  14  -4     4489.07     5749.92    229.00 o 
  18  14  -4     7579.50     7780.18    294.80 o 
  20  14  -4     1120.98      847.84    204.54 o 
  22  14  -4    34920.32    36479.98   1243.43 o 
  24  14  -4      749.60      948.82    281.40 o 
  26  14  -4     3060.73     3638.31    653.57 o 
  28  14  -4      110.93      260.72    326.37 o 
  30  14  -4     4720.50     4808.68    729.17 o 
  32  14  -4       89.57      325.38    340.73 o 
   0  16  -4   179850.97   190529.47   6483.95 o 
   2  16  -4   100970.05   104801.34   1435.22 o 
   4  16  -4     7502.23     7687.28    194.29 o 
   6  16  -4     6222.52     5440.48    174.66 o 
   8  16  -4      421.37      235.56     91.05 o 
  10  16  -4    46917.90    44701.42    841.61 o 
  12  16  -4    26128.83    24485.94    551.53 o 
  14  16  -4    31844.46    30367.88    649.05 o 
  16  16  -4     3364.65     3816.79    313.07 o 
  18  16  -4     5630.16     5482.80    265.91 o 
  20  16  -4    23332.71    22762.65    826.88 o 
  22  16  -4    10810.84    11469.27    615.27 o 
  24  16  -4     6965.33     7300.66    535.87 o 
  26  16  -4     1655.58     1428.70    394.43 o 
  28  16  -4      709.98      556.43    331.16 o 
  30  16  -4      343.68      545.24    357.68 o 
  32  16  -4      516.50      628.61    385.86 o 
   2  18  -4     4395.47     4829.88    321.01 o 
   4  18  -4    89379.42    89259.95   1651.99 o 
   6  18  -4    29102.86    27323.37    650.95 o 
   8  18  -4   104360.66   102358.55   1827.00 o 
  10  18  -4     3163.02     3164.45    194.23 o 
  12  18  -4      721.95      500.40    185.00 o 
  14  18  -4    10750.07     9972.46    331.83 o 
  16  18  -4    31621.87    29507.63    641.65 o 
  18  18  -4    30697.46    32406.17    707.89 o 
  20  18  -4    14281.50    12852.72    615.42 o 
  22  18  -4     3830.27     3194.76    460.09 o 
  24  18  -4      216.33      297.75    306.74 o 
  26  18  -4      512.25     1028.37    359.04 o 
  28  18  -4     4655.81     4714.90    584.56 o 
  30  18  -4      504.03     1160.01    411.88 o 
  32  18  -4     1839.57     1457.04    636.23 o 
   0  20  -4    69194.96    68427.91   1757.61 o 
   2  20  -4    23290.59    24863.65    944.73 o 
   4  20  -4    37574.59    39231.23    858.91 o 
   6  20  -4     2819.99     3048.61    221.97 o 
   8  20  -4    19436.96    19279.28    533.12 o 
  10  20  -4    16114.86    17858.70    501.25 o 
  12  20  -4    44699.88    43315.20    941.95 o 
  14  20  -4     7141.02     7017.68    319.19 o 
  16  20  -4     8641.18     7065.38    333.04 o 
  18  20  -4     8990.38     7431.69    356.07 o 
  20  20  -4    19357.79    20454.04    678.58 o 
  22  20  -4     1724.99     1725.26    372.72 o 
  24  20  -4     4791.02     4885.56    570.52 o 
  26  20  -4     2136.59     1402.50    399.80 o 
  28  20  -4      649.65      637.73    351.14 o 
  30  20  -4      423.30      848.27    386.88 o 
  32  20  -4     1313.16     1750.94    611.35 o 
   2  22  -4      107.51      183.96    110.11 o 
   4  22  -4     9673.24     9404.61    530.05 o 
   6  22  -4    49292.57    48316.02   1028.68 o 
   8  22  -4     1644.92     1322.23    169.71 o 
  10  22  -4    10647.11     8862.24    481.99 o 
  12  22  -4       10.63     -114.01    114.01 o 
  14  22  -4     1821.13     2125.09    212.09 o 
  16  22  -4    25597.59    24840.01    661.87 o 
  18  22  -4    32324.80    29234.84    998.72 o 
  20  22  -4     1100.64     1241.06    270.28 o 
  22  22  -4      264.85     -127.31    485.68 o 
  24  22  -4      391.30      -75.93    399.93 o 
  26  22  -4       28.14      217.31    430.04 o 
  28  22  -4     1294.93     2315.16    714.12 o 
  30  22  -4     2610.00     3190.30    829.32 o 
   0  24  -4     8465.88     7637.82    430.09 o 
   2  24  -4    34757.51    34145.21    735.34 o 
   4  24  -4    12254.09    11959.27    408.54 o 
   6  24  -4     2023.60     1939.99    202.31 o 
   8  24  -4     2896.48     3326.54    249.07 o 
  10  24  -4    19444.35    20339.69    574.21 o 
  12  24  -4     3149.01     3793.07    265.01 o 
  14  24  -4    39882.50    35041.57    849.02 o 
  16  24  -4    11642.98    11316.65    427.69 o 
  18  24  -4      324.98       74.43    199.97 o 
  20  24  -4      202.48      140.69    196.17 o 
  22  24  -4     5671.70     5607.27    581.65 o 
  24  24  -4     1982.49     3420.05    758.63 o 
  26  24  -4     2563.60     2761.57    686.63 o 
  28  24  -4     1643.13      848.30    625.10 o 
   2  26  -4    42005.51    40097.19    919.22 o 
   4  26  -4    14821.66    14333.91    469.02 o 
   6  26  -4    10087.87     9661.52    383.11 o 
   8  26  -4    22005.89    21096.69    598.75 o 
  10  26  -4     1107.99     1242.09    186.77 o 
  12  26  -4     3964.25     3006.86    254.08 o 
  14  26  -4    16204.49    17577.77    555.59 o 
  16  26  -4     5275.52     5894.78    388.73 o 
  18  26  -4     4587.42     4444.10    421.61 o 
  20  26  -4     3887.86     3451.55    386.64 o 
  22  26  -4     5383.65     4541.65    552.49 o 
  24  26  -4       58.13     -269.02    461.46 o 
  26  26  -4     6207.93     7467.17   1064.31 o 
  28  26  -4      382.06     1053.18    631.65 o 
   0  28  -4   121672.06   108282.72   2621.35 o 
   2  28  -4     5237.58     5426.59    327.38 o 
   4  28  -4      554.03      295.39    155.58 o 
   6  28  -4     4768.32     5310.97    315.88 o 
   8  28  -4    11589.90    11977.95    444.60 o 
  10  28  -4       70.57     -118.28    124.52 o 
  12  28  -4    28054.30    27418.36    744.73 o 
  14  28  -4      342.57      284.98    168.44 o 
  16  28  -4     1684.42     1303.91    402.68 o 
  18  28  -4     2404.31     2142.62    338.24 o 
  20  28  -4      838.63      630.38    266.05 o 
  22  28  -4      362.09      594.50    310.79 o 
  24  28  -4    16088.16    17549.29   1474.06 o 
  26  28  -4        1.15     -163.64    450.33 o 
  28  28  -4      824.31     1478.64    665.03 o 
   2  30  -4    15080.05    13391.99    481.73 o 
   4  30  -4    20968.23    20451.03    614.51 o 
   6  30  -4     9986.92     9200.40    395.78 o 
   8  30  -4     3409.73     3898.31    419.35 o 
  10  30  -4     2467.53     2225.40    268.23 o 
  12  30  -4      524.67      405.97    166.40 o 
  14  30  -4     1006.11      892.20    264.31 o 
  16  30  -4    11432.62    12167.21    648.77 o 
  18  30  -4      653.65      329.77    321.70 o 
  20  30  -4     1518.45     1579.80    412.44 o 
  22  30  -4    10073.54    11163.34    826.17 o 
  24  30  -4      178.28      329.61    312.50 o 
  26  30  -4      460.64      426.77    531.50 o 
   0  32  -4     7278.13     7349.13   1141.87 o 
   2  32  -4    10310.10     9398.95    414.02 o 
   4  32  -4      753.77      661.09    239.63 o 
   6  32  -4     1042.11     1094.76    202.56 o 
   8  32  -4      953.06     1132.74    234.50 o 
  10  32  -4    10546.49     9388.45    423.68 o 
  12  32  -4     3725.60     4482.21    321.28 o 
  14  32  -4     8893.12     7958.37    535.70 o 
  16  32  -4       90.43      -59.21    322.37 o 
  18  32  -4       79.66     -104.87    268.13 o 
  20  32  -4     9245.51    11416.13    831.89 o 
  22  32  -4     1928.70     3198.06    509.34 o 
  24  32  -4      300.78      372.87    325.28 o 
   2  34  -4     1586.51     1820.90    295.41 o 
   4  34  -4     2412.16     2486.43    338.49 o 
   6  34  -4    16917.18    16467.15    631.09 o 
   8  34  -4     2240.22     2166.62    328.30 o 
  10  34  -4     5986.36     5431.10    390.21 o 
  12  34  -4      771.67      444.41    195.19 o 
  14  34  -4     2164.38     2965.13    530.11 o 
  16  34  -4      175.07      277.64    315.54 o 
  18  34  -4    15491.54    15708.61    968.63 o 
  20  34  -4     1027.87     1476.02    530.84 o 
  22  34  -4      640.79     1482.57    581.90 o 
  24  34  -4     1464.63     1213.55    530.84 o 
   0  36  -4      447.78      374.41    390.77 o 
   2  36  -4     3238.76     2848.04    430.28 o 
   4  36  -4     9668.78     9778.42    582.58 o 
   6  36  -4      295.36      125.90    188.86 o 
   8  36  -4     5663.20     6791.26    490.50 o 
  10  36  -4     3372.03     4397.82    471.76 o 
  12  36  -4     5705.51     5569.55    571.11 o 
  14  36  -4     1010.41     1153.33    501.39 o 
  16  36  -4     6933.32     4913.75    837.83 o 
  18  36  -4     1930.02     2716.41    693.83 o 
  20  36  -4     3817.21     4278.83    796.59 o 
  22  36  -4     2279.85     4990.99    876.45 o 
   2  38  -4     3446.27     3547.87    499.63 o 
   4  38  -4     4580.12     4062.78    506.07 o 
   6  38  -4     1454.36     1733.57    501.06 o 
   8  38  -4     6869.74     7448.52    658.21 o 
  10  38  -4     2351.47     2284.84    597.28 o 
  12  38  -4      164.76      -71.20    265.74 o 
  14  38  -4     1641.07      348.22    400.59 o 
  16  38  -4     5764.24     6670.58    962.20 o 
  18  38  -4     2933.66     2890.52    721.32 o 
  20  38  -4     1654.40     1316.31    600.88 o 
   0  40  -4    10714.63    10672.53   1038.13 o 
   2  40  -4     1430.97     1221.03    468.99 o 
   4  40  -4     1344.73      657.36    516.77 o 
   6  40  -4      236.00      201.35    246.40 o 
   8  40  -4     1395.61     1763.64    923.25 o 
  10  40  -4     1851.69     1578.87    409.51 o 
  12  40  -4     2040.52     2313.92    431.77 o 
  14  40  -4     3065.64     1727.37    626.41 o 
  16  40  -4      595.03     1153.33    574.05 o 
  18  40  -4      273.39       34.04    360.66 o 
   2  42  -4     6485.89     6368.34   1412.20 o 
   4  42  -4      700.41      480.89    397.32 o 
   6  42  -4      713.52      185.75    286.70 o 
   8  42  -4      226.52       49.99    282.43 o 
  10  42  -4     1301.84     1061.97    581.57 o 
  12  42  -4      685.73      645.39    526.92 o 
  14  42  -4      415.08      365.90    443.79 o 
   0  44  -4     5556.05     6294.21    925.54 o 
   2  44  -4     2111.77     2718.49    472.69 o 
   4  44  -4      387.06     -211.19    293.31 o 
   6  44  -4      354.69      134.62    279.62 o 
   8  44  -4      308.42      443.54    345.54 o 
  10  44  -4     1908.00     2028.72    455.96 o 
   2  46  -4      930.85      768.19    340.85 o 
   4  46  -4     3037.53     3783.57    556.24 o 
   1   1  -3    13333.29    13378.96    174.15 o 
   3   1  -3    32600.97    35427.20    471.63 o 
   5   1  -3   281693.47   284645.78   2984.55 o 
   7   1  -3   114576.45   108927.55   1037.23 o 
   9   1  -3    34016.14    37082.23    404.52 o 
  11   1  -3   152641.33   147606.38   1400.54 o 
  13   1  -3    94178.66   112568.05   1183.79 o 
  15   1  -3    10564.70    11346.70    202.42 o 
  17   1  -3    39443.16    41835.97    699.55 o 
  19   1  -3    18783.04    17916.15    458.90 o 
  21   1  -3    16812.26    14614.45    473.53 o 
  23   1  -3    17859.26    18067.73    637.71 o 
  25   1  -3    14870.39    14806.09    606.65 o 
  27   1  -3     3410.48     3960.08    353.83 o 
  29   1  -3     2206.10     2447.01    365.10 o 
  31   1  -3     2062.94     2092.42    442.75 o 
  33   1  -3      208.03      317.29    358.33 o 
   1   3  -3   237990.67   292517.13   2577.52 o 
   3   3  -3    33411.98    39051.85    453.23 o 
   5   3  -3    89554.32    99065.65   1005.32 o 
   7   3  -3    18262.67    21084.69    266.99 o 
   9   3  -3   175347.44   171866.08   1627.95 o 
  11   3  -3    53194.72    57955.44    625.28 o 
  13   3  -3    36788.82    37131.88    475.31 o 
  15   3  -3    21408.35    22530.21    338.65 o 
  17   3  -3    21740.50    23509.25    431.15 o 
  19   3  -3    17955.63    19439.15    566.93 o 
  21   3  -3    29712.97    27405.96    874.58 o 
  23   3  -3     6017.38     5853.24    380.85 o 
  25   3  -3     9657.42     9054.18    466.33 o 
  27   3  -3    11068.80    10499.00    529.53 o 
  29   3  -3     1525.78     1564.64    413.41 o 
  31   3  -3       11.59     -156.41    273.18 o 
  33   3  -3     3796.22     3951.52    624.77 o 
   1   5  -3   124919.15   157270.66   1366.29 o 
   3   5  -3   355645.81   365275.94   3338.89 o 
   5   5  -3   355352.63   362318.19   3271.06 o 
   7   5  -3   143578.64   148602.11   1354.36 o 
   9   5  -3    86036.13    86582.65    867.21 o 
  11   5  -3     4305.75     4744.71    115.11 o 
  13   5  -3    10301.41    11270.16    198.95 o 
  15   5  -3    30708.27    32861.30    459.88 o 
  17   5  -3     5309.38     4668.78    183.52 o 
  19   5  -3    30312.13    30482.54    647.46 o 
  21   5  -3    21306.10    18804.24    559.52 o 
  23   5  -3     2062.21     2605.64    279.68 o 
  25   5  -3     3673.85     3761.59    335.71 o 
  27   5  -3     8570.90     7961.55    474.89 o 
  29   5  -3     3948.64     4312.19    453.85 o 
  31   5  -3     8499.27     8949.19    792.85 o 
  33   5  -3     1011.18     1938.14    466.00 o 
   1   7  -3    70612.21    63703.76    680.23 o 
   3   7  -3     8230.20     6905.62    110.35 o 
   5   7  -3   134530.23   149368.39   1513.22 o 
   7   7  -3   231948.06   215638.16   2059.36 o 
   9   7  -3    12239.05    10954.55    176.42 o 
  11   7  -3    33153.49    28138.44    376.75 o 
  13   7  -3    34675.71    38298.55    509.70 o 
  15   7  -3     3074.51     3847.91    141.31 o 
  17   7  -3    31657.53    32402.18    549.33 o 
  19   7  -3    30026.94    29143.21    677.90 o 
  21   7  -3     6384.38     6871.55    507.44 o 
  23   7  -3     9389.89     9061.22    461.68 o 
  25   7  -3     7046.35     6694.71    431.61 o 
  27   7  -3      688.03      380.12    200.21 o 
  29   7  -3     7196.46     7207.58    607.62 o 
  31   7  -3     4175.02     3719.38    876.45 o 
  33   7  -3     1265.12      920.82    627.72 o 
   3   9  -3    78109.72    76154.86    741.01 o 
   5   9  -3    42778.36    47145.71    550.59 o 
   7   9  -3   138866.72   155578.11   1721.73 o 
   9   9  -3    93396.48    86646.41    940.10 o 
  11   9  -3     6390.05     7444.88    152.81 o 
  13   9  -3    24552.32    26113.37    374.02 o 
  15   9  -3    23771.90    22256.46    386.40 o 
  17   9  -3    59181.02    62687.25    994.26 o 
  19   9  -3    34427.25    34027.17    708.87 o 
  21   9  -3    13386.12    13185.50    524.24 o 
  23   9  -3    10826.85    10102.77    483.94 o 
  25   9  -3     4294.59     3514.32    357.13 o 
  27   9  -3     4820.05     4760.44    384.86 o 
  29   9  -3     5566.96     5477.78    534.32 o 
  31   9  -3     3143.97     2957.73    535.05 o 
  33   9  -3     1723.08     2074.86    785.14 o 
   1  11  -3    55554.77    62628.59    669.82 o 
   3  11  -3    25316.61    23208.60    288.95 o 
   5  11  -3    43060.79    47908.28    599.45 o 
   7  11  -3    28421.49    29407.32    403.90 o 
   9  11  -3    77473.38    72466.11    970.32 o 
  11  11  -3    77665.77    85093.43   1044.92 o 
  13  11  -3    36878.07    36340.31    517.84 o 
  15  11  -3    31272.97    34586.79    567.36 o 
  17  11  -3     4573.80     4373.03    188.46 o 
  19  11  -3     1791.17     2319.89    156.84 o 
  21  11  -3    39286.32    37668.15   1008.18 o 
  23  11  -3      211.48     -137.61    158.88 o 
  25  11  -3     6351.43     6432.05    423.11 o 
  27  11  -3     5406.17     5663.58    481.47 o 
  29  11  -3     1651.69     1646.87    327.91 o 
  31  11  -3      741.00      436.41    362.92 o 
  33  11  -3     1645.50     1791.67    456.64 o 
   1  13  -3    98323.59   101364.52   1167.64 o 
   3  13  -3    15107.61    15632.35    234.49 o 
   5  13  -3    95459.43    82459.02   1084.30 o 
   7  13  -3    27412.96    26204.11    400.63 o 
   9  13  -3    35330.21    36692.28    525.78 o 
  11  13  -3    77982.27    79507.99   1058.36 o 
  13  13  -3    19471.84    19888.02    400.78 o 
  15  13  -3    18461.69    16509.10    354.25 o 
  17  13  -3     3007.30     2790.28    160.66 o 
  19  13  -3    29405.07    29999.65    671.56 o 
  21  13  -3     3370.75     3354.00    293.75 o 
  23  13  -3     9808.33     9724.16    464.77 o 
  25  13  -3     6889.53     6564.63    434.64 o 
  27  13  -3     4541.82     4332.17    438.88 o 
  29  13  -3      808.59      294.28    441.50 o 
  31  13  -3      522.39      582.51    550.48 o 
  33  13  -3      985.24      639.31    383.23 o 
   1  15  -3    89934.75    95701.68   1139.06 o 
   3  15  -3     9235.77     7549.60    242.70 o 
   5  15  -3    45282.18    39877.30    562.10 o 
   7  15  -3    20208.13    19082.52    325.59 o 
   9  15  -3    10671.61    13018.19    261.12 o 
  11  15  -3    67285.63    64814.33    972.85 o 
  13  15  -3    55106.33    53843.54    896.87 o 
  15  15  -3    20094.15    21337.28    423.46 o 
  17  15  -3    17429.39    16288.08    374.04 o 
  19  15  -3    16829.08    17986.67    488.03 o 
  21  15  -3     1021.86     1046.91    183.55 o 
  23  15  -3    10612.38     9925.86    573.74 o 
  25  15  -3     5313.15     5366.91    477.65 o 
  27  15  -3      374.77      398.84    346.59 o 
  29  15  -3      618.53      639.62    345.16 o 
  31  15  -3      350.65      232.11    329.63 o 
  33  15  -3     1248.42     1357.39    423.17 o 
   1  17  -3     3069.39     4076.51    134.94 o 
   3  17  -3    58130.16    54722.87    694.20 o 
   5  17  -3    15632.62    15842.41    307.03 o 
   7  17  -3    23540.96    21153.30    342.36 o 
   9  17  -3    36592.16    33654.63    572.71 o 
  11  17  -3    18856.91    19182.79    403.70 o 
  13  17  -3    34615.76    36437.55    651.10 o 
  15  17  -3    23307.35    24813.70    557.91 o 
  17  17  -3     6220.56     6468.40    251.98 o 
  19  17  -3       89.37      364.63    145.73 o 
  21  17  -3    36619.88    35646.88    977.77 o 
  23  17  -3     2023.32     1754.67    307.69 o 
  25  17  -3     1949.45     1487.20    648.27 o 
  27  17  -3     3162.55     3321.44    503.59 o 
  29  17  -3     1258.16     1328.96    407.69 o 
  31  17  -3     1474.46     1827.07    462.56 o 
  33  17  -3     2426.28     1225.33    663.72 o 
   1  19  -3    71488.24    79680.91   1057.47 o 
   3  19  -3     2987.74     2342.02    139.58 o 
   5  19  -3    37560.97    34203.29    560.20 o 
   7  19  -3    39604.97    36456.73    666.30 o 
   9  19  -3    58529.86    58566.80   1016.25 o 
  11  19  -3      216.83      163.57    130.31 o 
  13  19  -3    14612.12    15876.01    414.21 o 
  15  19  -3    20207.35    18722.76    616.43 o 
  17  19  -3    10144.40     9694.66    332.56 o 
  19  19  -3    38111.77    34186.64    918.25 o 
  21  19  -3     2040.07     2194.93    238.93 o 
  23  19  -3      713.96      880.03    268.14 o 
  25  19  -3     2845.70     3614.88    490.61 o 
  27  19  -3     1209.64     1070.16    384.88 o 
  29  19  -3     1742.52     2056.90    885.61 o 
  31  19  -3     3832.80     5132.57   1461.30 o 
   1  21  -3    47811.30    44791.47    865.93 o 
   3  21  -3     4829.96     5668.88    260.28 o 
   5  21  -3    66088.59    62773.08   1193.55 o 
   7  21  -3    70387.18    66287.34   1272.36 o 
   9  21  -3     6738.67     8845.23    365.15 o 
  11  21  -3     9528.18     8573.03    379.96 o 
  13  21  -3     5388.32     6060.63    261.81 o 
  15  21  -3      357.30      324.63    118.16 o 
  17  21  -3    26048.59    22718.72    704.42 o 
  19  21  -3     8964.93     9004.24    574.80 o 
  21  21  -3     1874.51     2438.43    278.09 o 
  23  21  -3     7702.92     7878.59    460.85 o 
  25  21  -3     2088.38     2312.77    550.48 o 
  27  21  -3      342.98      463.07    342.90 o 
  29  21  -3     4983.43     4902.13    627.75 o 
  31  21  -3     3854.61     4865.91    635.57 o 
   1  23  -3    15859.92    18045.83    455.39 o 
   3  23  -3    65390.71    61517.71   1381.83 o 
   5  23  -3    19137.91    19457.50    586.07 o 
   7  23  -3    25232.14    21552.16    713.49 o 
   9  23  -3    22043.19    20540.05    668.42 o 
  11  23  -3    12073.84    11883.72    400.42 o 
  13  23  -3     9947.05     9446.58    360.05 o 
  15  23  -3    19165.92    17705.72    526.76 o 
  17  23  -3     4513.89     5119.01    423.97 o 
  19  23  -3     5550.04     4995.63    357.09 o 
  21  23  -3    12874.88    12555.94    536.58 o 
  23  23  -3     1330.14      782.99    256.91 o 
  25  23  -3      119.43      145.08    348.55 o 
  27  23  -3     2714.26     3941.65    550.27 o 
  29  23  -3     5817.37     6043.22    682.76 o 
  31  23  -3     1888.34     2154.26    513.40 o 
   1  25  -3    24285.43    24584.21    577.16 o 
   3  25  -3    27925.13    26085.78    644.96 o 
   5  25  -3     6976.18     6680.51    300.69 o 
   7  25  -3     7120.10     7466.71    330.11 o 
   9  25  -3    36252.73    34672.14    795.24 o 
  11  25  -3    10253.20     9551.03    380.42 o 
  13  25  -3    10398.68    10152.40    394.07 o 
  15  25  -3     8394.35     8462.47    367.32 o 
  17  25  -3     6134.81     6007.95    462.10 o 
  19  25  -3    11401.72    10600.08    626.27 o 
  21  25  -3     3637.97     3839.00    387.24 o 
  23  25  -3     3394.59     4687.61    617.90 o 
  25  25  -3     4063.26     4889.53    818.85 o 
  27  25  -3     5426.57     4790.69    871.21 o 
  29  25  -3     1059.69      560.95    548.52 o 
   1  27  -3    23510.61    22188.52    602.09 o 
   3  27  -3    10240.01     9678.17    403.28 o 
   5  27  -3     4520.78     4441.83    277.39 o 
   7  27  -3     9435.85     8918.61    363.25 o 
   9  27  -3      156.14      189.12    133.15 o 
  11  27  -3    21277.16    20201.18    578.13 o 
  13  27  -3    32971.29    33749.52    814.59 o 
  15  27  -3     9079.21    10015.67    637.25 o 
  17  27  -3     9166.28     7962.30    534.44 o 
  19  27  -3     9223.73    10724.69    589.33 o 
  21  27  -3     2401.87     2635.53    354.33 o 
  23  27  -3     5198.44     5953.99    621.40 o 
  25  27  -3     2950.50     3938.46    828.67 o 
  27  27  -3      846.89     1422.35    611.35 o 
  29  27  -3      211.11      677.47    555.72 o 
   1  29  -3    20265.20    19760.21    569.63 o 
   3  29  -3    20593.85    19627.94    578.48 o 
   5  29  -3     7274.40     7016.81    343.57 o 
   7  29  -3    11377.14    10771.80    416.74 o 
   9  29  -3     5675.68     6169.40    342.11 o 
  11  29  -3    23145.47    19700.10    586.60 o 
  13  29  -3    11931.09    12205.78    452.75 o 
  15  29  -3     3283.05     3498.10    531.30 o 
  17  29  -3     8707.54     8344.91    712.15 o 
  19  29  -3     2792.39     2543.76    353.27 o 
  21  29  -3     4657.52     5440.98    588.44 o 
  23  29  -3     3146.07     2604.87    471.23 o 
  25  29  -3     2797.85     3360.60    510.07 o 
  27  29  -3      471.98      684.67    576.66 o 
   1  31  -3    31684.00    27688.95    732.43 o 
   3  31  -3     6951.05     7436.63    390.27 o 
   5  31  -3     4235.15     4785.12    309.71 o 
   7  31  -3      889.68      921.12    185.49 o 
   9  31  -3    12251.00    11061.91    433.54 o 
  11  31  -3     4401.60     4855.04    319.72 o 
  13  31  -3     4695.47     4589.54    383.20 o 
  15  31  -3     8872.55     9904.03    589.47 o 
  17  31  -3     2068.56     2769.51    458.45 o 
  19  31  -3     1830.98     1737.91    403.81 o 
  21  31  -3     2429.81     2627.05    715.43 o 
  23  31  -3     3483.55     5042.70    799.87 o 
  25  31  -3      796.45      706.27    483.06 o 
   1  33  -3     9261.70     8600.37    441.99 o 
   3  33  -3    18811.74    18312.32    581.86 o 
   5  33  -3     8576.68     8496.61    400.28 o 
   7  33  -3    12456.69    11602.53    454.87 o 
   9  33  -3     1018.54      812.21    262.42 o 
  11  33  -3      619.44      715.42    185.38 o 
  13  33  -3     5497.54     5694.17    447.75 o 
  15  33  -3     1759.62     1011.29    481.10 o 
  17  33  -3      913.93      663.72    449.03 o 
  19  33  -3     5423.27     5702.49    875.14 o 
  21  33  -3     4192.44     3984.93    756.67 o 
  23  33  -3      179.08     -174.77    416.30 o 
  25  33  -3      230.41      700.37    481.75 o 
   1  35  -3     6837.98     8113.79    641.33 o 
   3  35  -3     3421.89     3233.75    312.61 o 
   5  35  -3     5056.62     4721.47    524.06 o 
   7  35  -3    11707.33    11291.04    585.41 o 
   9  35  -3     3966.04     4413.94    396.25 o 
  11  35  -3     5601.79     7028.55    487.05 o 
  13  35  -3      902.51     1601.70    570.77 o 
  15  35  -3     1284.53      455.57    485.03 o 
  17  35  -3     6398.85     5466.85    884.96 o 
  19  35  -3     3955.51     4629.02    828.01 o 
  21  35  -3      558.28      813.61    562.26 o 
  23  35  -3      411.45      888.89    526.26 o 
   1  37  -3     2761.35     3737.23    382.83 o 
   3  37  -3     5003.18     4582.59    569.44 o 
   5  37  -3     5980.01     6910.39    500.34 o 
   7  37  -3     4292.93     4579.50    423.05 o 
   9  37  -3     6445.62     7053.27    647.00 o 
  11  37  -3      147.37       -5.90    288.00 o 
  13  37  -3      901.32      401.90    423.50 o 
  15  37  -3     3823.29     3374.89    718.70 o 
  17  37  -3     3039.55     4190.46    812.30 o 
  19  37  -3     1990.33     1911.96    619.21 o 
  21  37  -3      173.60      185.24    390.77 o 
   1  39  -3     1467.75     1603.92    370.80 o 
   3  39  -3     5084.60     5415.93    564.34 o 
   5  39  -3      582.19      518.50    289.03 o 
   7  39  -3      900.46      850.44    314.68 o 
   9  39  -3      327.87      477.82    256.42 o 
  11  39  -3     4022.86     4863.03    687.94 o 
  13  39  -3     6372.02     5969.55    892.16 o 
  15  39  -3     2117.46     2889.21    706.27 o 
  17  39  -3      392.07     -188.51    384.22 o 
  19  39  -3      627.66      552.44    483.06 o 
   1  41  -3     3471.80     3781.69    816.56 o 
   3  41  -3        9.94      111.77    248.49 o 
   5  41  -3      444.25      858.16    307.77 o 
   7  41  -3      646.58     1046.15    347.08 o 
   9  41  -3     3081.13     2150.87    417.17 o 
  11  41  -3     5499.80     6979.53    968.09 o 
  13  41  -3     2481.65     2469.64    699.07 o 
  15  41  -3     1372.85     1733.26    640.16 o 
  17  41  -3      618.57      710.19    503.35 o 
   1  43  -3     2363.52     2610.93    641.14 o 
   3  43  -3      575.79      318.54    306.46 o 
   5  43  -3     1267.62      611.86    320.24 o 
   7  43  -3      311.86      285.95    299.81 o 
   9  43  -3     3186.87     4182.00    529.64 o 
  11  43  -3     4221.80     2931.10    740.96 o 
  13  43  -3     3090.92     3342.16    805.10 o 
  15  43  -3      665.67     1135.65    600.23 o 
   1  45  -3      396.56      392.47    323.50 o 
   3  45  -3     2558.32     1994.96    431.24 o 
   5  45  -3      816.73     1227.52    385.83 o 
   7  45  -3     1004.28      746.65    343.52 o 
   9  45  -3     2067.27     1730.14    416.45 o 
  11  45  -3     1898.72     2563.24    678.12 o 
   1  47  -3     1427.88     1813.87    995.25 o 
   3  47  -3      253.55      417.77    295.35 o 
   6   0  -2   390770.44   420160.38   5906.93 o 
  10   0  -2   120679.69   122613.09   1788.97 o 
  14   0  -2    82174.59    66036.82   1296.48 o 
  18   0  -2    86460.23    81757.29   2030.09 o 
  22   0  -2     5315.40     6486.14    538.26 o 
  26   0  -2     5769.23     7023.24    605.56 o 
  30   0  -2     2321.12     2137.78    638.19 o 
  34   0  -2     4207.26     4193.08    873.18 o 
   2   2  -2   252331.98   293122.75   2790.09 o 
   6   2  -2   129623.26   128709.41   1313.72 o 
   8   2  -2    47862.11    55341.24    596.14 o 
  10   2  -2   147692.55   159983.13   1600.23 o 
  12   2  -2   209921.89   224010.19   2369.82 o 
  14   2  -2    37446.36    39383.15    524.86 o 
  16   2  -2    20575.97    24470.88    376.01 o 
  20   2  -2     8473.59     7086.77    303.43 o 
  22   2  -2    25201.30    24054.97    855.58 o 
  24   2  -2    10381.77     9882.13    472.73 o 
  26   2  -2     6352.97     6374.33    420.61 o 
  28   2  -2       48.07       67.64    176.85 o 
  30   2  -2      937.94      791.36    549.50 o 
  32   2  -2     1270.85      990.20    402.22 o 
  34   2  -2     1943.76     2118.10    495.82 o 
   4   4  -2   545616.88   589359.25   6178.31 o 
   6   4  -2   216711.30   217361.89   2030.04 o 
   8   4  -2   264583.31   264163.38   2555.37 o 
  10   4  -2    70094.89    74747.68    802.41 o 
  12   4  -2    21798.44    26416.99    384.21 o 
  14   4  -2     1732.43     2376.58    109.16 o 
  16   4  -2    79291.04    73720.64    875.79 o 
  18   4  -2     5974.55     6918.32    223.95 o 
  20   4  -2    54250.51    50687.54    911.24 o 
  22   4  -2     1211.02     1446.85    221.06 o 
  24   4  -2      404.27      103.16    168.66 o 
  26   4  -2      446.36       32.34    189.33 o 
  28   4  -2    13248.59    12290.64    566.40 o 
  30   4  -2     7770.97     7722.30   1026.02 o 
  32   4  -2     4463.97     3932.93    575.15 o 
  34   4  -2      271.86      104.76    349.65 o 
   2   6  -2   163311.52   170724.84   1681.64 o 
   4   6  -2    28565.51    33818.48    368.92 o 
   6   6  -2     2798.30     3770.35     90.52 o 
   8   6  -2   104234.72   107464.70   1079.12 o 
  10   6  -2    51413.73    45906.43    537.26 o 
  12   6  -2   116465.43   136076.03   1546.00 o 
  14   6  -2    12642.19    12241.51    254.11 o 
  16   6  -2    36066.66    37105.69    474.23 o 
  18   6  -2      855.97     1149.81    100.10 o 
  20   6  -2    16940.34    15968.44    556.99 o 
  22   6  -2    11743.00    11385.16    483.80 o 
  24   6  -2    29213.92    27758.55    847.20 o 
  26   6  -2     4671.83     4641.77    362.34 o 
  28   6  -2    12758.87    11869.49    557.85 o 
  30   6  -2      713.91     1261.14    406.17 o 
  32   6  -2     5535.77     7115.73    705.74 o 
  34   6  -2       95.61      191.44    391.91 o 
   2   8  -2   183629.66   193600.75   1802.44 o 
   6   8  -2   183485.34   177629.50   1812.23 o 
   8   8  -2    55281.14    65156.44    663.72 o 
  10   8  -2    45095.68    45673.44    536.49 o 
  12   8  -2     5555.50     5421.05    141.04 o 
  16   8  -2    18200.71    18939.04    316.81 o 
  18   8  -2    41394.13    38139.23    575.95 o 
  20   8  -2     6156.72     6222.47    352.88 o 
  22   8  -2     9613.59     8639.75    425.39 o 
  24   8  -2     1952.17     1591.29    241.04 o 
  26   8  -2     1410.85     1197.79    241.62 o 
  28   8  -2     2985.99     3613.62    351.81 o 
  30   8  -2    17946.81    16005.47    972.83 o 
  32   8  -2      938.13      903.32    375.52 o 
  34   8  -2      189.85      148.30    317.37 o 
   0  10  -2    86555.20    78840.23   1158.32 o 
   2  10  -2   155945.92   190188.64   1691.04 o 
   4  10  -2    16283.52    12761.54    171.47 o 
   6  10  -2    10024.28    10648.06    153.82 o 
   8  10  -2    48063.11    57461.41    590.98 o 
  10  10  -2   143106.84   140729.94   1496.47 o 
  12  10  -2     7329.64     6235.89    137.55 o 
  14  10  -2    82708.08    89052.78   1006.80 o 
  16  10  -2     5681.42     6085.55    181.53 o 
  18  10  -2     1135.38     1140.29    109.71 o 
  20  10  -2     3341.22     3884.58    253.92 o 
  22  10  -2    26632.38    25756.13    923.20 o 
  24  10  -2      261.99      305.83    178.05 o 
  26  10  -2    11423.91    10052.00    498.28 o 
  28  10  -2     6559.84     7140.61    534.37 o 
  30  10  -2      219.44      242.13    303.11 o 
  32  10  -2     1060.90     2004.50    637.86 o 
  34  10  -2     3034.35     2842.56    598.92 o 
   2  12  -2    50631.73    52994.49    538.81 o 
   4  12  -2   103331.21    96200.77    963.29 o 
   6  12  -2   162402.16   169549.42   1666.04 o 
   8  12  -2    45951.89    55137.02    660.79 o 
  10  12  -2    52210.95    41833.89    517.81 o 
  12  12  -2    13654.76    16021.63    252.84 o 
  14  12  -2    50356.06    51484.54    661.74 o 
  16  12  -2    38160.42    33751.01    550.84 o 
  18  12  -2    41935.60    40356.61    727.28 o 
  20  12  -2    28597.90    25704.78    601.42 o 
  22  12  -2     5909.88     6798.15    401.01 o 
  24  12  -2     1581.08     1114.45    229.55 o 
  26  12  -2    11375.14    11452.70    609.09 o 
  28  12  -2     4369.71     3692.41    472.70 o 
  30  12  -2     1491.89     1317.49    529.54 o 
  32  12  -2     3232.30     2262.28    491.31 o 
  34  12  -2     2371.03     2989.17    560.91 o 
   0  14  -2   177119.22   168425.59   2166.52 o 
   2  14  -2     4814.53     5300.22    101.80 o 
   4  14  -2    94879.80    98455.89   1042.46 o 
   6  14  -2      857.86      567.69     57.25 o 
   8  14  -2    44426.49    49301.48    600.29 o 
  10  14  -2    11204.16    10417.10    201.07 o 
  12  14  -2   248673.02   261422.84   2950.44 o 
  14  14  -2     1903.50     2451.40    134.69 o 
  16  14  -2    16572.35    18820.06    371.86 o 
  18  14  -2      180.48       77.09    105.97 o 
  20  14  -2    52419.15    49601.86    963.02 o 
  22  14  -2      803.14     1146.84    194.78 o 
  24  14  -2    38410.66    36466.75   1160.71 o 
  26  14  -2      823.15      783.49    248.85 o 
  28  14  -2      800.06      668.58    264.81 o 
  30  14  -2     1296.88     1651.22    412.69 o 
  32  14  -2     1349.23     2004.26    473.52 o 
  34  14  -2      175.63     -346.91    465.39 o 
   2  16  -2    12058.73    14091.15    181.87 o 
   4  16  -2   182900.38   171928.19   1939.03 o 
   6  16  -2    81332.52    86564.60    979.36 o 
   8  16  -2    61495.41    53170.33    666.11 o 
  10  16  -2    97052.91    91166.20   1167.66 o 
  12  16  -2     1500.85     1451.14    142.84 o 
  14  16  -2    25489.32    26414.42    461.98 o 
  16  16  -2    31919.34    32285.81    568.40 o 
  18  16  -2    30518.06    27247.11    612.82 o 
  20  16  -2    18877.36    19731.13    646.00 o 
  22  16  -2     4393.11     3984.54    290.49 o 
  24  16  -2     2261.68     2153.23    277.76 o 
  26  16  -2     2682.92     3304.66    396.68 o 
  28  16  -2     5991.66     7452.77    958.92 o 
  30  16  -2      520.44      461.89    333.46 o 
  32  16  -2      744.58     1471.99    735.39 o 
   0  18  -2    12908.50    12192.56    225.25 o 
   2  18  -2   110713.30   125322.15   1225.00 o 
   4  18  -2      510.03      637.12     79.65 o 
   8  18  -2    52079.06    54677.98    787.43 o 
  10  18  -2    82548.78    86418.63   1333.63 o 
  12  18  -2     1796.34     1826.93    129.30 o 
  14  18  -2    47274.19    46448.89    749.20 o 
  16  18  -2     7958.37     7483.55    262.51 o 
  18  18  -2     1123.19     1122.83    226.09 o 
  20  18  -2     2949.89     2521.56    238.20 o 
  22  18  -2    20737.39    19238.65    588.53 o 
  24  18  -2      140.77      296.34    261.39 o 
  26  18  -2     8984.21     8801.81   1063.98 o 
  28  18  -2      325.89      196.55    305.13 o 
  30  18  -2       63.77      -46.31    305.69 o 
  32  18  -2     5151.48     6342.03   1473.40 o 
   2  20  -2    56862.94    54905.66    589.07 o 
   4  20  -2     1243.40     1088.21     92.48 o 
   6  20  -2   168691.06   164122.19   2022.32 o 
   8  20  -2     9303.09     9430.88    258.75 o 
  10  20  -2       92.18      299.36     88.36 o 
  12  20  -2      431.65      172.03    102.71 o 
  14  20  -2     1268.49     1382.48    151.65 o 
  16  20  -2    16817.45    16276.61    498.38 o 
  18  20  -2    18680.36    18725.62    568.49 o 
  20  20  -2    14723.34    12827.60    495.99 o 
  22  20  -2     1951.98     2147.40    243.21 o 
  24  20  -2     4235.60     3734.65    345.76 o 
  26  20  -2     1147.94      856.94    362.48 o 
  28  20  -2      589.73      432.13    333.71 o 
  30  20  -2    11640.05    11238.72   1209.62 o 
  32  20  -2     1034.77      341.60    344.63 o 
   0  22  -2    70681.53    75874.19   1617.86 o 
   2  22  -2    32182.52    29079.91    463.04 o 
   4  22  -2    21153.23    22933.51    468.26 o 
   6  22  -2     2821.86     2700.08    164.41 o 
   8  22  -2    36189.23    34843.79    688.85 o 
  10  22  -2    18485.25    19321.35    458.32 o 
  12  22  -2     8743.38     8904.97    307.44 o 
  14  22  -2     4696.56     4977.08    256.60 o 
  16  22  -2     7431.30     7382.14    397.04 o 
  18  22  -2     4055.06     3372.34    333.62 o 
  20  22  -2     3049.66     2739.55    305.33 o 
  22  22  -2     8161.89    10082.09    429.30 o 
  24  22  -2    11708.41    11899.69    759.88 o 
  26  22  -2      846.69      886.64    367.18 o 
  28  22  -2     7791.62     8066.40    736.38 o 
  30  22  -2      894.13      697.49    380.40 o 
  32  22  -2     2170.29     2942.23    544.09 o 
   2  24  -2     1770.56     2299.82    190.31 o 
   4  24  -2    55669.03    53832.39   1076.50 o 
   6  24  -2     8077.20     8012.45    312.09 o 
   8  24  -2    48299.13    42335.49    903.13 o 
  10  24  -2     4481.87     5347.49    272.85 o 
  12  24  -2     2534.40     2925.52    196.67 o 
  14  24  -2     2424.18     2614.85    197.36 o 
  16  24  -2    24011.49    26824.44    800.59 o 
  18  24  -2     1929.20     2295.05    269.88 o 
  20  24  -2    16965.42    16242.14    614.17 o 
  22  24  -2     6198.28     5679.66    353.16 o 
  24  24  -2      323.02      889.54    270.82 o 
  26  24  -2      594.82      970.41    563.57 o 
  28  24  -2     4143.55     3727.51    564.12 o 
  30  24  -2     3897.09     3895.39    554.49 o 
  32  24  -2     1327.86     1271.80    626.41 o 
   2  26  -2    28629.91    27903.26    677.18 o 
   4  26  -2     3090.14     2588.97    209.98 o 
   6  26  -2      630.42      603.73    141.81 o 
   8  26  -2     1453.64      995.58    162.05 o 
  10  26  -2     9659.74    10011.58    376.70 o 
  12  26  -2    42508.56    42091.27   1096.31 o 
  14  26  -2     8263.48     7472.58    411.69 o 
  16  26  -2     1001.48      397.29    332.47 o 
  18  26  -2      402.60      -97.91    178.73 o 
  20  26  -2     5902.04     6649.88    494.46 o 
  22  26  -2     2198.53     2299.28    310.36 o 
  24  26  -2      425.87      553.80    253.76 o 
  26  26  -2     4721.54     4662.98    571.85 o 
  28  26  -2     1814.19     2171.92    467.22 o 
  30  26  -2      264.56      144.66    484.37 o 
   2  28  -2     3271.46     3137.10    349.32 o 
   4  28  -2     3232.87     3517.69    247.04 o 
   6  28  -2    14086.94    14950.52    579.66 o 
   8  28  -2     4905.41     4623.17    331.86 o 
  10  28  -2    49221.35    45107.66    977.87 o 
  12  28  -2      253.85       17.95    132.26 o 
  14  28  -2     9030.65     9857.61    539.74 o 
  16  28  -2       40.43      186.84    305.25 o 
  18  28  -2    10665.66    11816.82   1004.18 o 
  20  28  -2      312.28      186.29    223.46 o 
  22  28  -2      344.70       80.80    352.92 o 
  24  28  -2     2358.40     3020.97    582.23 o 
  26  28  -2     1095.02     1622.64    534.12 o 
   0  30  -2     4518.62     4701.62    459.32 o 
   2  30  -2    23646.67    22473.75    621.33 o 
   4  30  -2      275.70       74.52    135.47 o 
   6  30  -2     8754.00     8876.43    372.30 o 
   8  30  -2     7551.29     7195.65    350.49 o 
  10  30  -2    16712.38    17359.41    538.50 o 
  12  30  -2    23464.96    22786.46    629.67 o 
  14  30  -2     5855.61     5807.00    466.16 o 
  16  30  -2      772.94      297.84    220.68 o 
  18  30  -2     1182.44     1386.40    349.92 o 
  20  30  -2      168.09       87.06    347.57 o 
  22  30  -2     6586.49     7359.17    939.94 o 
  24  30  -2      598.40     1571.59    530.84 o 
  26  30  -2      728.71      823.43    485.68 o 
   2  32  -2     3905.62     4202.88    295.08 o 
   4  32  -2    21797.64    20340.40    598.01 o 
   6  32  -2    26865.10    25179.24    691.12 o 
   8  32  -2    20197.65    19929.01    656.25 o 
  10  32  -2     5368.64     4533.52    355.16 o 
  12  32  -2       61.00      278.64    212.40 o 
  14  32  -2       38.58      -72.76    243.69 o 
  16  32  -2    12761.96    12280.77   1123.22 o 
  18  32  -2     1713.71     2084.76    577.32 o 
  20  32  -2     6948.38     6707.89    886.92 o 
  22  32  -2       65.19     -242.19    364.59 o 
  24  32  -2      153.29      245.46    432.01 o 
  26  32  -2      781.61      947.14    526.26 o 
   0  34  -2    36782.48    35839.61   1381.70 o 
   2  34  -2     5966.40     5031.61    357.08 o 
   4  34  -2     8247.08     8261.05    522.93 o 
   6  34  -2     3890.38     3495.73    316.77 o 
   8  34  -2    15292.72    16386.12    605.84 o 
  10  34  -2       81.20      -78.27    159.10 o 
  12  34  -2     3715.15     3212.56    662.41 o 
  14  34  -2     3163.81     3225.65    674.85 o 
  16  34  -2     3829.88     2836.19    676.81 o 
  18  34  -2      477.33      123.71    387.50 o 
  20  34  -2     1237.91     2766.81    638.19 o 
  22  34  -2      861.68      689.90    498.12 o 
  24  34  -2     2898.06     3629.51    756.01 o 
  26  34  -2      507.86     -191.13    413.02 o 
   2  36  -2     4745.61     5149.55    371.35 o 
   4  36  -2     9062.75     9188.76    467.67 o 
   6  36  -2    12742.89    12100.91    531.69 o 
   8  36  -2     1491.18     1292.74    263.38 o 
  10  36  -2      323.59      215.05    190.73 o 
  12  36  -2     1143.01      953.03    486.99 o 
  14  36  -2     1067.01     1298.64    547.86 o 
  16  36  -2     1345.60     1361.48    577.32 o 
  18  36  -2     3430.51     1781.70    593.03 o 
  20  36  -2      613.25      975.29    490.26 o 
  22  36  -2     3187.63     3133.36    733.10 o 
  24  36  -2      218.66      128.29    458.84 o 
   0  38  -2     1288.42      723.94    411.72 o 
   2  38  -2    14135.18    14876.50   1014.45 o 
   4  38  -2      159.63       73.63    200.38 o 
   6  38  -2      801.56     1077.36    258.63 o 
   8  38  -2     1308.95     1117.95    292.37 o 
  10  38  -2     5629.89     6383.88    778.59 o 
  12  38  -2     3459.68     4233.01    746.85 o 
  14  38  -2     2872.87     3575.18    755.36 o 
  16  38  -2     2010.82     2090.00    615.94 o 
  18  38  -2      227.12     -390.12    408.44 o 
  20  38  -2     2189.84     1744.39    646.70 o 
  22  38  -2     1553.25     3421.36    748.81 o 
   2  40  -2      396.47      868.46    500.73 o 
   4  40  -2     6064.23     5673.13    558.51 o 
   6  40  -2     2842.93     2902.71    452.45 o 
   8  40  -2     1442.48      936.24    350.84 o 
  10  40  -2     7301.04     5823.58    896.74 o 
  12  40  -2      120.02       80.51    427.42 o 
  14  40  -2     5183.82     4703.64    843.07 o 
  16  40  -2      438.40     1341.18    532.15 o 
  18  40  -2     2604.67     2612.99    713.47 o 
  20  40  -2     1724.48     1885.77    671.57 o 
   0  42  -2     4732.97     5352.96    828.67 o 
   2  42  -2      481.38      379.82    447.39 o 
   4  42  -2     1957.16     1527.75    369.80 o 
   6  42  -2       18.48      272.72    278.15 o 
   8  42  -2      680.38      303.67    464.73 o 
  10  42  -2      450.71      335.13    441.82 o 
  12  42  -2    12864.52    14304.00   1336.60 o 
  14  42  -2       85.93     -363.93    363.93 o 
  16  42  -2      364.01      732.45    543.94 o 
  18  42  -2      666.55     1324.82    586.48 o 
   2  44  -2      129.98     -260.34    260.34 o 
   4  44  -2     1343.41     1783.65    410.75 o 
   6  44  -2      525.03      -23.94    261.75 o 
   8  44  -2     2096.38     3078.33    473.57 o 
  10  44  -2     6496.06     6864.32    991.00 o 
  12  44  -2        4.03      270.33    485.68 o 
  14  44  -2      875.72     1778.43    632.96 o 
   0  46  -2      988.28     1882.50    576.01 o 
   2  46  -2     2129.33     1675.51    407.75 o 
   4  46  -2      232.23      443.81    357.06 o 
   6  46  -2      330.55     -148.07    420.22 o 
   8  46  -2     2868.94     3251.18    779.58 o 
  10  46  -2      844.81     1565.04    642.77 o 
   1   1  -1   455426.25   388707.56   9930.23 o 
   3   1  -1    98345.33   114750.23    962.36 o 
   7   1  -1    19885.01    16052.52    208.99 o 
   9   1  -1    18057.70    16768.73    224.77 o 
  11   1  -1    85516.63    89093.09   1082.50 o 
  13   1  -1    94537.76    95704.05   1002.52 o 
  15   1  -1    49054.57    49021.82    601.16 o 
  17   1  -1    23717.61    21858.30    348.24 o 
  19   1  -1     5540.52     4117.57    263.32 o 
  21   1  -1    12655.52    12745.57    407.47 o 
  23   1  -1    12419.36    11953.15    421.01 o 
  25   1  -1    17374.87    17403.10    664.46 o 
  27   1  -1     2559.75     2748.14    315.88 o 
  29   1  -1     5622.99     4849.84    421.91 o 
  31   1  -1     5354.25     4385.79    576.87 o 
  33   1  -1       72.79     -134.05    320.17 o 
  35   1  -1     1242.54      929.42    458.17 o 
   1   3  -1   252763.11   302355.03   5145.80 o 
   3   3  -1   292464.75   236365.23   2381.38 o 
   9   3  -1   132260.11   136084.38   1466.12 o 
  11   3  -1     9048.29     9671.71    178.40 o 
  15   3  -1   100555.14    95055.09   1014.17 o 
  17   3  -1    30907.79    29383.09    378.87 o 
  19   3  -1    10755.88    11081.32    346.25 o 
  21   3  -1     8185.17     8169.02    330.46 o 
  23   3  -1    38458.18    36860.96    901.28 o 
  25   3  -1     5316.76     4967.67    360.65 o 
  27   3  -1     5546.04     6056.77    477.34 o 
  29   3  -1      306.74      393.87    213.08 o 
  31   3  -1      105.61      -61.17    304.34 o 
  33   3  -1     5177.04     4803.73    676.81 o 
  35   3  -1      394.38     -150.53    296.17 o 
   1   5  -1   143718.17   111550.33    995.69 o 
   3   5  -1   183017.30   168414.03   1531.47 o 
   5   5  -1   176013.80   171791.70   1688.03 o 
   7   5  -1   210964.73   252942.17   2880.90 o 
   9   5  -1     2835.12     3225.26     99.47 o 
  11   5  -1   157951.73   163329.19   1775.45 o 
  13   5  -1    77258.48    80742.84    918.11 o 
  15   5  -1    43733.60    45966.68    542.85 o 
  17   5  -1     6111.97     6480.39    167.14 o 
  19   5  -1    37686.45    38398.61    712.43 o 
  21   5  -1    48909.25    44017.86   1007.97 o 
  23   5  -1     6834.76     7476.15    408.58 o 
  25   5  -1     1269.93     1983.64    258.04 o 
  27   5  -1     3804.32     3312.60    330.37 o 
  29   5  -1     7680.45     9147.32    577.52 o 
  31   5  -1     3955.99     2968.98    898.38 o 
  33   5  -1     1240.93     1158.55    678.77 o 
  35   5  -1      360.31      706.31    412.07 o 
   5   7  -1   163758.41   154736.28   1622.90 o 
   7   7  -1   135556.28   139229.88   1361.24 o 
   9   7  -1    43333.38    41605.35    478.71 o 
  11   7  -1    75409.64    80298.16    917.99 o 
  13   7  -1   121526.23   119206.82   1425.87 o 
  15   7  -1      822.02      927.78     75.39 o 
  17   7  -1    97436.20    94738.62   1170.45 o 
  19   7  -1    41555.20    40966.32    721.27 o 
  21   7  -1     1549.87     1764.03    191.04 o 
  23   7  -1     5076.79     4977.29    447.25 o 
  25   7  -1     8659.07     8916.23    459.64 o 
  27   7  -1      314.03      661.04    239.23 o 
  29   7  -1     8727.81     9100.50    590.42 o 
  31   7  -1     4759.90     4340.23    575.83 o 
  33   7  -1      117.40        8.22    312.00 o 
  35   7  -1     1092.95      738.72    439.53 o 
   5   9  -1   221733.67   221476.88   2139.20 o 
   7   9  -1    70035.13    81809.23    852.93 o 
   9   9  -1   198589.53   205664.80   1933.79 o 
  11   9  -1    38254.13    37388.30    469.56 o 
  13   9  -1    22292.05    24676.93    338.26 o 
  15   9  -1    90918.99    99381.16   1109.78 o 
  17   9  -1    39342.99    38738.68    572.53 o 
  19   9  -1    36070.57    31395.67    591.68 o 
  21   9  -1     7830.84     7449.74    262.44 o 
  23   9  -1    16147.50    15684.04    584.18 o 
  25   9  -1     2979.57     3025.24    310.89 o 
  27   9  -1    11136.55    11292.91    536.80 o 
  29   9  -1     3902.08     3717.04    419.77 o 
  31   9  -1     1777.05     1794.25    431.76 o 
  33   9  -1     2119.61     1949.22    479.48 o 
  35   9  -1      340.46     -258.55    402.55 o 
   1  11  -1    23122.14    23201.33    242.03 o 
   3  11  -1   382773.59   453343.91   4452.37 o 
   7  11  -1    35022.70    36106.04    395.75 o 
   9  11  -1    99255.37    90676.02    867.60 o 
  11  11  -1    66355.21    67847.30    691.94 o 
  13  11  -1   108654.45   120272.70   1248.73 o 
  15  11  -1    90512.48    88304.16    988.91 o 
  17  11  -1     1016.74      950.32    118.21 o 
  19  11  -1       76.38        9.37    111.84 o 
  21  11  -1    35774.79    33099.23    667.09 o 
  23  11  -1     7165.73     7950.70    428.89 o 
  25  11  -1     8074.58     8514.86    461.91 o 
  27  11  -1     4541.73     4876.86    391.88 o 
  29  11  -1     1812.55     1673.68    330.49 o 
  31  11  -1     2794.85     2558.15    824.41 o 
  33  11  -1      370.79      219.20    329.77 o 
  35  11  -1      439.40     1139.58    635.57 o 
   1  13  -1   116915.52   135482.08   1191.79 o 
   5  13  -1    62799.25    59660.58    628.19 o 
   7  13  -1   125559.78   137392.97   1318.92 o 
   9  13  -1    46658.45    45683.07    501.38 o 
  11  13  -1    89804.53    97575.81    985.83 o 
  13  13  -1    59268.14    58964.09    647.13 o 
  15  13  -1     5533.30     6019.62    171.48 o 
  17  13  -1    12283.50    12716.17    340.61 o 
  19  13  -1    15195.17    14560.45    387.45 o 
  21  13  -1     2008.52     2749.80    212.58 o 
  23  13  -1    17670.49    18038.87    777.92 o 
  25  13  -1    20790.27    22185.69    932.58 o 
  27  13  -1     1636.87     1625.92    274.74 o 
  29  13  -1     1493.81     1472.23    307.52 o 
  31  13  -1     1418.45     1382.03    397.87 o 
  33  13  -1     1793.32     1250.66    418.77 o 
  35  13  -1      995.17      670.92    619.86 o 
   1  15  -1   166126.81   171695.02   1489.02 o 
   3  15  -1    27476.65    20836.51    284.10 o 
   5  15  -1   144764.98   148955.83   1475.70 o 
   7  15  -1   112634.84   119459.24   1215.83 o 
   9  15  -1    58608.28    55196.30    619.99 o 
  11  15  -1    53698.45    53025.07    607.03 o 
  13  15  -1    53616.60    54966.09    668.15 o 
  15  15  -1     4423.05     4402.64    171.95 o 
  17  15  -1    20054.88    19611.67    456.77 o 
  19  15  -1    13937.29    12407.36    359.72 o 
  21  15  -1    12163.73    11252.77    384.88 o 
  23  15  -1    13051.72    13027.45    470.38 o 
  25  15  -1     5611.89     5973.95    466.79 o 
  27  15  -1     3193.53     4265.67    361.73 o 
  29  15  -1     3587.72     4036.97    746.33 o 
  31  15  -1      880.96     1375.39    394.63 o 
  33  15  -1     1995.82     3063.84    551.96 o 
   1  17  -1    22021.15    25671.93    278.06 o 
   3  17  -1   168789.28   171717.80   1752.87 o 
   5  17  -1    43337.53    43535.38    505.79 o 
   7  17  -1     5922.11     6925.66    152.41 o 
   9  17  -1    35056.10    37946.18    478.37 o 
  11  17  -1    33456.11    37197.25    491.28 o 
  13  17  -1    17387.38    18953.83    327.84 o 
  15  17  -1    17616.06    19288.60    407.75 o 
  17  17  -1     5577.90     5217.18    242.00 o 
  19  17  -1     5717.35     6133.46    288.12 o 
  21  17  -1    33953.11    32245.00    722.27 o 
  23  17  -1     7883.70     7541.46    380.57 o 
  25  17  -1     2549.73     2232.84    426.56 o 
  27  17  -1     6155.18     6469.72    503.65 o 
  29  17  -1     1711.48     2215.96    454.80 o 
  31  17  -1     1295.40      712.08    366.52 o 
  33  17  -1      654.42     1656.55    791.03 o 
   1  19  -1    45784.16    46188.13    466.00 o 
   3  19  -1    40399.68    39289.11    467.88 o 
   5  19  -1   115447.13   120057.44   1321.78 o 
   7  19  -1    53609.89    51091.88    621.44 o 
   9  19  -1    35573.80    32377.73    488.60 o 
  11  19  -1    10867.86    11380.74    242.14 o 
  13  19  -1    22427.91    21071.39    392.38 o 
  15  19  -1    27575.34    28257.94    530.48 o 
  17  19  -1    27608.26    28227.26    640.40 o 
  19  19  -1    42546.64    39688.68    840.48 o 
  21  19  -1     2370.90     2940.67    234.36 o 
  23  19  -1     1809.87     2312.13    218.15 o 
  25  19  -1     7249.26     7358.89    530.20 o 
  27  19  -1     2991.99     3374.98    506.43 o 
  29  19  -1      258.56      395.55    397.32 o 
  31  19  -1     1651.28     1897.95    479.15 o 
  33  19  -1     2214.58     2038.48    508.71 o 
   1  21  -1     9734.85     8671.91    179.54 o 
   3  21  -1    16311.28    19994.58    301.93 o 
   5  21  -1    45018.55    43349.08    558.00 o 
   7  21  -1    49694.53    49852.05    677.80 o 
   9  21  -1     3113.55     2981.36    144.97 o 
  11  21  -1    38147.09    35564.66    581.63 o 
  13  21  -1    24216.60    22249.11    425.45 o 
  15  21  -1    16008.06    15398.79    528.08 o 
  17  21  -1    24040.54    23443.58    642.26 o 
  19  21  -1    13400.91    13778.17    489.22 o 
  21  21  -1     2312.52     2351.67    242.74 o 
  23  21  -1    11175.72    11125.36    451.02 o 
  25  21  -1     3017.89     2998.94    322.85 o 
  27  21  -1      117.20      -23.69    287.91 o 
  29  21  -1     4377.95     4611.18    572.87 o 
  31  21  -1     2602.54     3497.11    566.72 o 
  33  21  -1      437.81      987.72    591.72 o 
   1  23  -1     2661.36     2690.07     99.29 o 
   3  23  -1    46879.68    43915.30    657.65 o 
   5  23  -1    32891.99    32427.68    531.70 o 
   7  23  -1    32433.07    30815.85    587.54 o 
   9  23  -1    25040.56    24310.06    508.07 o 
  11  23  -1    41128.91    44846.80    802.17 o 
  13  23  -1    15094.96    13424.06    383.67 o 
  15  23  -1    14254.27    12838.45    531.04 o 
  17  23  -1    16502.07    15216.23    509.52 o 
  19  23  -1     4876.54     5323.02    328.71 o 
  21  23  -1    12016.16    12039.89    469.89 o 
  23  23  -1     2204.55     1911.38    240.74 o 
  25  23  -1      653.06      481.21    236.85 o 
  27  23  -1     3999.10     5241.95    896.09 o 
  29  23  -1     3174.47     3580.94    550.32 o 
  31  23  -1     1438.82     1527.08    662.41 o 
   1  25  -1    31767.74    30371.74    696.69 o 
   3  25  -1    15087.01    12464.18    331.18 o 
   5  25  -1     4054.98     4948.92    191.80 o 
   7  25  -1     8408.66     9357.67    289.60 o 
   9  25  -1    51905.23    50062.99    935.30 o 
  11  25  -1     7515.29     6882.16    275.78 o 
  13  25  -1     3271.98     3448.35    247.23 o 
  15  25  -1    24476.57    23647.97    731.67 o 
  17  25  -1     4409.33     4859.83    368.74 o 
  19  25  -1     1151.85     1214.07    201.20 o 
  21  25  -1     6078.93     5869.74    359.28 o 
  23  25  -1     6707.00     8113.64    433.01 o 
  25  25  -1     7367.07     8031.89    560.62 o 
  27  25  -1     3503.38     3118.30    752.74 o 
  29  25  -1      199.47      361.97    480.44 o 
  31  25  -1      306.92      378.33    593.68 o 
   1  27  -1    23959.99    24877.03    637.37 o 
   3  27  -1     6069.66     6197.73    286.95 o 
   5  27  -1    22986.72    22356.71    590.55 o 
   7  27  -1    12791.13    13535.32    430.78 o 
   9  27  -1     1404.42     1208.38    167.78 o 
  11  27  -1    11483.52    11608.36    398.93 o 
  13  27  -1    41637.95    41712.13   1069.05 o 
  15  27  -1     7458.51     7122.65    408.72 o 
  17  27  -1     1443.39     1448.52    239.90 o 
  19  27  -1     5618.84     6298.81    414.82 o 
  21  27  -1     2232.81     1686.93    266.53 o 
  23  27  -1     7656.49     7726.01    476.26 o 
  25  27  -1     2892.36     3588.42    512.93 o 
  27  27  -1      709.77     1324.13    383.19 o 
  29  27  -1      883.76      698.41    563.57 o 
   1  29  -1    22220.07    21683.78    677.93 o 
   3  29  -1     7193.80     6087.59    308.59 o 
   5  29  -1     7445.96     6103.13    313.98 o 
   7  29  -1    12213.79    13660.72    447.18 o 
   9  29  -1     2939.09     3419.73    315.14 o 
  11  29  -1    32369.69    30774.69    836.70 o 
  13  29  -1     5031.97     5761.54    549.80 o 
  15  29  -1     4761.07     5781.05    559.91 o 
  17  29  -1     6034.29     6036.40    589.18 o 
  19  29  -1      252.23      315.31    350.51 o 
  21  29  -1     4935.13     6947.89    635.00 o 
  23  29  -1     3344.96     2891.17    659.79 o 
  25  29  -1     4198.17     3722.46    710.85 o 
  27  29  -1      818.06      151.20    433.97 o 
   1  31  -1    27224.28    24333.91    740.43 o 
   3  31  -1     9818.97    11167.02    471.02 o 
   5  31  -1     4476.04     4639.02    326.05 o 
   7  31  -1     4517.82     4775.62    321.80 o 
   9  31  -1    22828.13    23012.63    713.64 o 
  11  31  -1     7399.47     7422.82    393.62 o 
  13  31  -1      670.44      656.34    279.17 o 
  15  31  -1     7131.29     6733.18    618.94 o 
  17  31  -1     2507.10     2540.76    502.70 o 
  19  31  -1     4610.13     4511.85    744.23 o 
  21  31  -1     2443.64     2981.50    683.36 o 
  23  31  -1     5194.44     7024.69    933.40 o 
  25  31  -1     1363.48     1259.36    571.43 o 
  27  31  -1     1625.69     1969.56    575.35 o 
   1  33  -1     3577.77     4152.92    321.03 o 
   3  33  -1    10113.17    10059.35    451.87 o 
   5  33  -1    21730.60    20343.58    672.31 o 
   7  33  -1     6482.60     6277.70    428.55 o 
   9  33  -1     8069.37     9047.86    438.55 o 
  11  33  -1     5820.64     5687.84    570.67 o 
  13  33  -1     3036.64     2551.34    426.90 o 
  15  33  -1     1158.53     1195.22    511.21 o 
  17  33  -1      940.08      723.94    449.68 o 
  19  33  -1     4236.92     4092.94    784.81 o 
  21  33  -1     7955.09     9185.38   1063.65 o 
  23  33  -1     1584.11     1887.74    600.23 o 
  25  33  -1      642.92      -14.40    433.97 o 
  27  33  -1     1467.43     2541.64    655.21 o 
   1  35  -1     3746.79     3693.41    320.60 o 
   3  35  -1     2013.53     2603.63    276.30 o 
   5  35  -1     6052.58     6906.49    511.59 o 
   7  35  -1    14397.70    14511.13    567.33 o 
   9  35  -1      965.41      981.28    218.24 o 
  11  35  -1     2782.98     3341.51    630.34 o 
  13  35  -1     3906.31     3190.30    676.16 o 
  15  35  -1      322.00      346.91    395.35 o 
  17  35  -1     6155.33     7007.02    955.00 o 
  19  35  -1     6124.45     8055.62    997.54 o 
  21  35  -1     1052.41     1316.31    554.41 o 
  23  35  -1      221.44     -304.37    304.37 o 
  25  35  -1     2297.52     1832.76    585.83 o 
   1  37  -1     1607.30     1519.84    291.37 o 
   3  37  -1     2817.00     2817.07    303.52 o 
   5  37  -1     4392.76     4538.48    413.43 o 
   7  37  -1      859.48      902.07    242.71 o 
   9  37  -1     8854.56     9267.50    529.45 o 
  11  37  -1      215.72      250.04    371.13 o 
  13  37  -1       87.14      195.06    435.93 o 
  15  37  -1     6291.36     7004.40    962.85 o 
  17  37  -1     5105.34     6169.84    899.36 o 
  19  37  -1     1460.31     1944.03    633.61 o 
  21  37  -1      322.81      338.41    450.99 o 
  23  37  -1     3300.69     2962.52    717.39 o 
   1  39  -1     1977.51     2482.01    403.13 o 
   3  39  -1     8008.49     8227.32   1000.30 o 
   5  39  -1      633.77      634.22    290.98 o 
   7  39  -1     2912.24     2495.70    333.51 o 
   9  39  -1     1965.53     3046.36    427.91 o 
  11  39  -1     2187.49     3808.20    723.28 o 
  13  39  -1     5840.89     5871.36    875.14 o 
  15  39  -1     4827.20     5072.15    858.78 o 
  17  39  -1      296.85      233.68    466.70 o 
  19  39  -1      465.17      245.46    471.28 o 
  21  39  -1     3226.00     1831.45    644.08 o 
   1  41  -1     4435.77     5174.05    561.89 o 
   3  41  -1      863.67      987.67    306.68 o 
   5  41  -1     2054.58     2172.33    412.03 o 
   7  41  -1     2032.74     2065.27    512.19 o 
   9  41  -1     1640.07     1055.14    517.75 o 
  11  41  -1     4441.04     5512.01    864.01 o 
  13  41  -1     2247.54     2285.05    674.19 o 
  15  41  -1      664.47     1766.65    620.52 o 
  17  41  -1      705.21      994.92    504.66 o 
  19  41  -1     1319.15       86.40    441.82 o 
   1  43  -1     2491.81     2974.81    465.95 o 
   3  43  -1      449.92      930.77    631.97 o 
   5  43  -1     4409.60     4566.31    669.94 o 
   7  43  -1      477.37      185.14    280.75 o 
   9  43  -1     1097.84     1223.36    580.59 o 
  11  43  -1     1852.89     2282.44    683.36 o 
  13  43  -1     2377.83     3385.36    774.99 o 
  15  43  -1      674.65      356.08    473.24 o 
  17  43  -1     1171.19     2060.54    664.37 o 
   1  45  -1      115.57      253.17    272.55 o 
   3  45  -1     3903.26     4255.70    680.74 o 
   5  45  -1      447.65      832.84    623.14 o 
   7  45  -1      263.68     -178.04    325.97 o 
   9  45  -1     1679.31     1418.42    587.14 o 
  11  45  -1     1657.40     2371.45    676.16 o 
  13  45  -1      622.57      -46.47    396.66 o 
   1  47  -1     1378.66     1768.75    622.48 o 
   3  47  -1      461.44      -11.51    308.30 o 
   5  47  -1      438.15      819.05    578.63 o 
   7  47  -1     3182.52     3229.58    759.94 o 
   8   0   0     5638.98     5417.10    133.52 o 
  12   0   0   200353.66   204226.08   2930.19 o 
  16   0   0     6151.24     7348.63    252.30 o 
  20   0   0      611.79      800.82    204.46 o 
  24   0   0    58739.65    58103.50   1659.27 o 
  28   0   0     3881.53     3797.61    495.32 o 
  32   0   0     6049.15     6548.83    953.03 o 
   8   2   0     2135.60     1957.43     66.09 o 
  10   2   0    47541.73    51989.53    557.17 o 
  12   2   0      229.41      269.60     44.87 o 
  14   2   0    23266.64    18653.96    265.79 o 
  16   2   0   118512.72   105226.03   1182.56 o 
  18   2   0    10419.57     9679.08    211.07 o 
  20   2   0    26729.21    27636.74    575.68 o 
  22   2   0    46404.77    45822.35    956.54 o 
  24   2   0       69.96      187.97    144.49 o 
  26   2   0     7068.55     6428.55    445.18 o 
  28   2   0     4588.92     3785.90    350.96 o 
  30   2   0     7858.25     8008.00    709.53 o 
  32   2   0     1327.72     1763.32    640.48 o 
  34   2   0       68.05      678.14    369.99 o 
   2   4   0   620281.31   570594.75   4918.11 o 
  10   4   0   168967.30   165186.56   1746.13 o 
  12   4   0    15740.51    15676.96    220.63 o 
  14   4   0   210839.61   244250.66   2389.13 o 
  16   4   0     7656.39     6068.19    142.58 o 
  18   4   0     5794.17     6590.12    176.44 o 
  20   4   0    40542.74    42442.88    725.12 o 
  22   4   0    28963.87    27640.60    737.68 o 
  24   4   0     5998.49     4674.83    290.65 o 
  26   4   0    18292.96    19668.67    699.05 o 
  28   4   0      113.32      198.29    212.38 o 
  30   4   0       60.48     -117.28    288.99 o 
  32   4   0      309.96       62.35    395.68 o 
  34   4   0     2709.14     3021.46    544.61 o 
   8   6   0   198956.56   187034.81   2168.15 o 
  10   6   0    47408.61    44673.30    469.20 o 
  12   6   0     7091.74     6687.38    129.22 o 
  14   6   0    35593.08    28543.46    360.08 o 
  16   6   0     1736.46     1490.42     81.73 o 
  18   6   0   199175.53   205871.69   2530.88 o 
  20   6   0    30060.96    27664.60    536.26 o 
  22   6   0     4393.86     5597.10    297.91 o 
  24   6   0      842.13      261.27    149.62 o 
  26   6   0     2043.30     1546.83    257.58 o 
  28   6   0      224.49      207.65    193.67 o 
  30   6   0     1938.81     1896.23    455.86 o 
  32   6   0     1007.94     1036.79    469.97 o 
  34   6   0      205.92      431.89    372.85 o 
   0   8   0   550525.88   483936.22   6281.37 o 
   2   8   0   137998.22   169768.36   1632.33 o 
   4   8   0   490133.31   620890.44   5827.33 o 
   8   8   0     2792.17     2472.21    107.28 o 
  10   8   0    18779.32    17067.62    230.72 o 
  12   8   0   119211.67   122457.77   1188.22 o 
  14   8   0    27630.92    27590.79    347.43 o 
  16   8   0    35860.53    33530.92    448.82 o 
  18   8   0    16249.95    20231.49    428.15 o 
  20   8   0    63265.37    62529.57    998.44 o 
  22   8   0     5560.20     5738.69    269.36 o 
  24   8   0     1295.12     1709.71    205.27 o 
  26   8   0     8190.09     8464.16    480.14 o 
  28   8   0     1625.97     1777.75    281.55 o 
  30   8   0       72.09      886.93    372.66 o 
  32   8   0      346.62      625.61    362.28 o 
  34   8   0       59.10     -166.44    343.98 o 
   6  10   0   143879.33   147699.23   1551.52 o 
   8  10   0   250543.00   263088.31   2525.33 o 
  10  10   0    29820.33    29820.40    389.04 o 
  12  10   0     5803.04     6281.12    135.22 o 
  14  10   0     1819.50     1928.64     84.76 o 
  16  10   0   101472.37    95533.91   1086.81 o 
  18  10   0    43116.04    41936.61    764.27 o 
  20  10   0    13063.55    11990.09    329.38 o 
  22  10   0     8608.97     9554.73    305.08 o 
  24  10   0      247.65     -128.71    152.34 o 
  26  10   0     4452.22     4193.95    360.42 o 
  28  10   0     6908.65     5917.44    424.94 o 
  30  10   0       29.66      -46.14    274.51 o 
  32  10   0     1457.88      328.83    699.39 o 
  34  10   0      393.19     -114.96    299.14 o 
   0  12   0   492584.50   482997.06   6205.65 o 
   2  12   0   142286.53   162159.91   1478.35 o 
   4  12   0    14368.89    17183.63    243.54 o 
   6  12   0    75161.73    82717.51    909.95 o 
  10  12   0    28232.65    22845.26    313.30 o 
  12  12   0    30757.70    28505.53    379.46 o 
  14  12   0    62221.29    72146.56    809.73 o 
  16  12   0     4358.97     3855.99    133.87 o 
  18  12   0     1012.85     1506.10    148.32 o 
  20  12   0     6377.13     6020.06    259.47 o 
  22  12   0    10242.09     9632.80    308.57 o 
  24  12   0    30740.94    33274.13    954.91 o 
  26  12   0     3310.33     3317.72    328.29 o 
  28  12   0      217.94      -82.00    185.22 o 
  30  12   0      539.45      688.38    376.99 o 
  32  12   0     1747.63     1676.87    468.66 o 
  34  12   0      672.59      494.21    384.42 o 
   2  14   0   211023.36   218768.66   2049.94 o 
   4  14   0       91.65       68.52     43.24 o 
   6  14   0    81288.46    84232.52    894.76 o 
   8  14   0     2723.68     3621.75    136.58 o 
  10  14   0     2638.13     2289.63     93.67 o 
  12  14   0    35866.34    31844.97    420.04 o 
  14  14   0    36601.25    43811.21    566.36 o 
  16  14   0     2203.41     2170.61    189.84 o 
  18  14   0    19904.97    17795.27    432.29 o 
  20  14   0       20.32     -105.55    105.55 o 
  22  14   0    43485.99    41397.27    764.75 o 
  24  14   0       85.30     -126.93    152.47 o 
  26  14   0     9433.23     9494.04    488.45 o 
  28  14   0     4389.59     5347.30    607.65 o 
  30  14   0     3943.96     4260.35    551.93 o 
  32  14   0       25.95     -116.63    328.70 o 
  34  14   0      375.36      112.95    312.77 o 
   0  16   0   180806.98   194543.64   2450.18 o 
   2  16   0   128617.95   149072.34   1430.11 o 
   4  16   0      117.97       27.85     42.73 o 
   6  16   0     1633.96     1575.11     78.55 o 
   8  16   0    23007.98    23767.40    312.42 o 
  10  16   0   138820.50   138892.86   1401.72 o 
  12  16   0      772.84      955.11     76.43 o 
  14  16   0     9827.61    10664.06    240.14 o 
  16  16   0     6467.67     7604.83    331.38 o 
  18  16   0     2601.54     2565.99    188.17 o 
  20  16   0     8418.15     8563.58    311.97 o 
  22  16   0    15341.83    15951.55    473.96 o 
  24  16   0    13946.69    11415.07    450.04 o 
  26  16   0    19731.29    21502.63    757.51 o 
  28  16   0     1078.82      906.42    277.72 o 
  30  16   0      429.66      537.03    355.28 o 
  32  16   0      170.63      103.75    459.50 o 
  34  16   0     1596.96     2364.25    684.01 o 
   2  18   0     7243.26     7217.54    145.12 o 
   4  18   0   199861.92   216256.63   2124.54 o 
   6  18   0    36961.36    39580.50    485.55 o 
   8  18   0    89154.61    77677.44    857.35 o 
  10  18   0    21265.66    27032.35    380.67 o 
  12  18   0      542.49      656.72     72.85 o 
  14  18   0    10377.44    12195.84    301.29 o 
  16  18   0    19398.64    18838.69    449.95 o 
  18  18   0    29399.40    28761.31    611.29 o 
  20  18   0    13002.15    11718.93    373.76 o 
  22  18   0     9355.19     9006.19    358.89 o 
  24  18   0      783.15      327.78    172.62 o 
  26  18   0     1730.18     1902.37    279.39 o 
  28  18   0     9308.56     8663.13    625.12 o 
  30  18   0      199.88      862.41    588.45 o 
  32  18   0     3141.79     3286.37    534.30 o 
  34  18   0      266.20     -204.88    419.57 o 
   0  20   0    98236.09   113310.48   1599.76 o 
   2  20   0    71937.18    83168.65    804.44 o 
   4  20   0   110068.71   115672.26   1153.70 o 
   6  20   0       96.34       82.13     60.85 o 
   8  20   0    37308.11    34740.46    500.50 o 
  10  20   0     5293.20     4272.03    139.00 o 
  12  20   0    78715.16    81879.27   1123.69 o 
  14  20   0     7555.40     8377.13    265.56 o 
  16  20   0    24524.89    24946.21    550.35 o 
  18  20   0      852.56      821.54    152.09 o 
  20  20   0    50011.66    51523.27   1022.50 o 
  22  20   0      677.64      403.00    149.89 o 
  24  20   0     3146.52     3391.50    258.62 o 
  26  20   0     6367.76     4592.32    380.21 o 
  28  20   0      701.54      711.15    359.44 o 
  30  20   0      571.94      630.26    351.08 o 
  32  20   0      456.13      723.25    389.01 o 
   2  22   0     1993.91     2161.13     87.61 o 
   4  22   0       68.14      201.79     56.07 o 
   6  22   0    75883.66    75185.95    881.63 o 
   8  22   0    36679.20    32277.88    505.91 o 
  10  22   0    17829.96    15904.29    346.62 o 
  12  22   0    10159.36    10755.30    266.05 o 
  14  22   0     4211.77     5713.33    251.31 o 
  16  22   0    22389.78    23230.11    534.31 o 
  18  22   0    78896.26    76941.75   1389.35 o 
  20  22   0     1631.84     1662.52    197.98 o 
  22  22   0      186.49      517.52    182.73 o 
  24  22   0     2814.22     3245.44    381.46 o 
  26  22   0       27.93      291.47    240.26 o 
  28  22   0     1309.72     1010.43    381.51 o 
  30  22   0      638.08     1055.80    558.99 o 
  32  22   0      219.44      -11.78    521.03 o 
   0  24   0    56628.32    51596.66    818.55 o 
   2  24   0    30143.22    24150.79    317.84 o 
   4  24   0    18659.78    18824.31    295.37 o 
   6  24   0    14860.51    16252.93    280.48 o 
   8  24   0      725.21      878.31    110.66 o 
  10  24   0    66874.17    68892.78   1042.53 o 
  12  24   0      528.20      540.72    118.09 o 
  14  24   0    45500.48    46302.09    934.00 o 
  16  24   0    21735.58    21399.05    610.18 o 
  18  24   0        0.48     -134.04    134.04 o 
  20  24   0     2102.78     1553.12    225.05 o 
  22  24   0    12357.22    15094.00    536.22 o 
  24  24   0     2536.86     2884.70    319.51 o 
  26  24   0     4312.00     4697.83    557.48 o 
  28  24   0      339.75      702.99    510.55 o 
  30  24   0       87.39      -57.60    460.15 o 
   2  26   0    66968.25    66811.88    794.87 o 
   4  26   0    10172.86    10526.20    242.56 o 
   6  26   0     9711.69     8467.87    265.94 o 
   8  26   0    44173.22    44615.30    800.86 o 
  10  26   0     1753.82     1898.03    165.81 o 
  12  26   0     4900.33     4536.63    309.89 o 
  14  26   0    24172.98    23226.09   1154.67 o 
  16  26   0     2421.79     2482.31    270.13 o 
  18  26   0     2376.46     3526.21    320.77 o 
  20  26   0     5494.87     6081.85    584.80 o 
  22  26   0     7136.09     7092.32    453.37 o 
  24  26   0      108.12       -2.50    193.50 o 
  26  26   0     8348.87     9767.71    781.49 o 
  28  26   0      220.18      756.01    574.70 o 
  30  26   0     2789.99     3384.71    838.49 o 
   0  28   0   239883.42   234250.34   6146.53 o 
   2  28   0      845.74     1157.06    209.74 o 
   4  28   0     5553.37     5501.94    286.57 o 
   6  28   0      291.54      232.99    135.01 o 
   8  28   0    14544.79    13654.98    389.59 o 
  10  28   0     4183.53     3565.85    243.94 o 
  12  28   0    38602.46    36892.24   1139.68 o 
  14  28   0       53.40      194.07    218.28 o 
  16  28   0      935.77      185.43    213.88 o 
  18  28   0       10.47     -145.21    145.21 o 
  20  28   0        3.65      -88.47    178.87 o 
  22  28   0      384.67      610.82    309.13 o 
  24  28   0    23292.13    24183.64   1192.17 o 
  26  28   0      112.10      510.21    319.98 o 
  28  28   0     1882.98     1135.30    948.78 o 
  30  28   0     1612.70     2191.45    728.52 o 
   2  30   0    38301.10    38473.17    972.99 o 
   4  30   0    19299.69    20327.64    638.82 o 
   6  30   0    21867.85    22711.20    682.54 o 
   8  30   0    15774.87    15651.58    541.78 o 
  10  30   0     6950.35     6552.72    358.90 o 
  12  30   0     3509.87     4923.50    527.89 o 
  14  30   0     2388.80     1990.22    308.70 o 
  16  30   0     2638.55     3225.98    381.79 o 
  18  30   0      371.48     -188.74    188.74 o 
  20  30   0     5333.62     5654.99    602.35 o 
  22  30   0    11637.66    10391.56    771.15 o 
  24  30   0       20.03      324.36    331.11 o 
  26  30   0        2.62       18.70    299.24 o 
  28  30   0     3997.10     4690.00    600.35 o 
   0  32   0     1164.63     1269.80    357.39 o 
   2  32   0    21871.40    19786.53    642.11 o 
   6  32   0      139.59      233.92    183.29 o 
   8  32   0     8889.21     8010.03    406.70 o 
  10  32   0    19471.97    17137.63    708.74 o 
  12  32   0      160.47      -68.97    299.13 o 
  14  32   0     8045.37     7803.16    662.57 o 
  16  32   0      239.18      398.47    270.53 o 
  18  32   0     3867.80     2301.42    575.35 o 
  20  32   0    10541.25    11619.67   1140.24 o 
  22  32   0     2283.62     2117.49    605.46 o 
  24  32   0        8.77       10.47    397.32 o 
  26  32   0     4981.02     4865.97    845.69 o 
  28  32   0       47.00      213.39    428.73 o 
   2  34   0      254.46      292.82    177.66 o 
   4  34   0     3932.97     4401.23    356.84 o 
   6  34   0    26711.26    26790.07   1016.98 o 
   8  34   0     4576.29     4623.73    353.53 o 
  10  34   0        7.50     -191.72    340.04 o 
  12  34   0     3085.72     2488.94    432.09 o 
  14  34   0     5042.73     6252.97    846.99 o 
  16  34   0     2494.62     1966.94    585.17 o 
  18  34   0    18992.36    22025.79   1566.35 o 
  20  34   0     3798.71     2952.70    714.77 o 
  22  34   0      176.50      -79.20    351.50 o 
  24  34   0     3120.04     1767.95    595.65 o 
  26  34   0      457.18     1080.67    551.79 o 
   0  36   0     1265.44     1785.21    358.60 o 
   2  36   0     2118.89     2757.90    423.92 o 
   4  36   0    15758.87    14629.76    573.96 o 
   6  36   0      421.75      900.52    242.44 o 
   8  36   0     3738.02     4453.68    346.18 o 
  10  36   0     5284.26     4928.80    789.39 o 
  12  36   0     9397.77    10298.78   1070.85 o 
  14  36   0     3452.19     3701.51    718.70 o 
  16  36   0     5061.08     3980.35    780.23 o 
  18  36   0     5694.14     5657.32    864.67 o 
  20  36   0     3262.67     4411.70    812.30 o 
  22  36   0     3000.10     3470.45    740.96 o 
  24  36   0      702.05      729.83    522.34 o 
   2  38   0     3689.43     3731.60    470.87 o 
   4  38   0      974.81      948.96    257.94 o 
   6  38   0     6230.70     5823.44    449.23 o 
   8  38   0    12168.05    11735.18    727.87 o 
  10  38   0     2845.14     3232.20    701.68 o 
  12  38   0      167.84     -272.95    272.95 o 
  14  38   0      662.70      416.30    420.88 o 
  16  38   0     8876.72     9856.95   1144.16 o 
  18  38   0     1415.90       36.66    397.32 o 
  20  38   0     1658.22     1506.13    592.37 o 
  22  38   0       76.80      579.28    499.43 o 
   0  40   0     5945.66     7072.47    868.60 o 
   2  40   0       32.47     -110.34    235.50 o 
   4  40   0     2493.97     2556.77    339.17 o 
   6  40   0     1914.84     1842.86    394.10 o 
   8  40   0     2712.23     3245.29    708.23 o 
  10  40   0     1683.08      815.58    483.06 o 
  12  40   0     1385.28     1036.16    510.55 o 
  14  40   0     5481.52     6473.55    946.49 o 
  16  40   0      347.71       43.86    481.10 o 
  18  40   0      140.28     -342.99    342.99 o 
  20  40   0       68.73       45.16    397.32 o 
   2  42   0     3562.28     4315.64    511.72 o 
   4  42   0     1292.01     1734.22    382.00 o 
   6  42   0     2600.49     2711.17    432.34 o 
   8  42   0      167.92     -384.22    384.22 o 
  10  42   0        3.48       63.49    421.53 o 
  12  42   0     2012.09     1974.14    598.26 o 
  14  42   0     1739.37     4034.03    783.50 o 
  16  42   0      190.50      329.90    456.23 o 
  18  42   0       63.59      240.22    404.52 o 
   0  44   0     2328.99     1496.31    557.03 o 
   2  44   0     2159.64     2157.70    482.41 o 
   4  44   0       31.58      -49.31    279.55 o 
   6  44   0      306.50      475.83    293.09 o 
   8  44   0      329.20      405.82    486.33 o 
  10  44   0     2870.46     3711.33    789.39 o 
  12  44   0      324.36     -225.82    342.99 o 
  14  44   0      454.83      238.91    433.32 o 
   2  46   0       91.54      457.96    306.81 o 
   4  46   0     1670.94     2003.58    424.26 o 
   6  46   0      507.13     1394.20    584.52 o 
   8  46   0      794.79     1402.71    591.72 o 
  10  46   0        0.02      468.01    503.35 o 
   0  48   0       87.09      210.11    396.01 o 
   2  48   0       10.04      312.51    309.13 o 
   4  48   0     1416.80     1626.47    657.83 o 
   1   1   1   469667.97   400208.16  10921.30 o 
   3   1   1    95088.35   109649.98    907.42 o 
   7   1   1    21961.63    17795.09    195.05 o 
   9   1   1    17956.18    17107.36    224.95 o 
  11   1   1    86534.27    90182.96    920.32 o 
  13   1   1    94290.80    93214.27   1149.69 o 
  15   1   1    48769.22    49496.96    655.70 o 
  17   1   1    23162.60    21368.44    383.95 o 
  19   1   1     5560.42     5328.35    206.69 o 
  21   1   1    11853.85    11283.09    391.46 o 
  23   1   1    13182.27    12615.00    429.49 o 
  25   1   1    18234.95    17661.20    536.76 o 
  27   1   1     2540.55     2965.56    315.52 o 
  29   1   1     5663.13     5377.76    461.92 o 
  31   1   1     5574.87     5692.21    619.16 o 
  33   1   1       68.28      -81.87    318.99 o 
  35   1   1     1215.23     1441.45    451.45 o 
   1   3   1   248628.56   318135.56   5440.09 o 
   3   3   1   296368.50   241083.84   1957.45 o 
   9   3   1   133583.73   136819.06   1343.79 o 
  11   3   1     9943.72    10644.57    176.76 o 
  15   3   1    99640.18    93199.57   1223.91 o 
  17   3   1    28197.43    26149.63    427.25 o 
  19   3   1     9970.66    10566.44    262.31 o 
  21   3   1     9022.94     9434.84    281.98 o 
  23   3   1    38003.77    36058.57    820.59 o 
  25   3   1     5739.09     6108.45    330.67 o 
  27   3   1     5669.77     6498.87    508.41 o 
  29   3   1      313.58     -185.22    213.80 o 
  31   3   1       91.85       20.62    321.12 o 
  33   3   1     5052.73     5387.05    662.34 o 
  35   3   1      422.61      445.99    696.77 o 
   1   5   1   135637.69   106942.29    994.71 o 
   3   5   1   179881.00   162362.83   1400.91 o 
   5   5   1   182554.70   178607.94   1579.19 o 
   7   5   1   213398.55   256946.95   2441.87 o 
   9   5   1     3649.18     4006.72     92.82 o 
  11   5   1   158534.66   166715.55   1621.24 o 
  13   5   1    76979.46    80810.77   1005.26 o 
  15   5   1    41972.70    43777.91    589.30 o 
  17   5   1     6333.14     6339.34    179.50 o 
  19   5   1    38755.95    39367.10    626.96 o 
  21   5   1    48179.82    43973.23    965.83 o 
  23   5   1     6256.94     7072.83    340.17 o 
  25   5   1      875.02      923.88    187.00 o 
  27   5   1     3596.15     3701.19    343.03 o 
  29   5   1     7439.93     8463.99    602.45 o 
  31   5   1     3669.56     3688.93    595.32 o 
  33   5   1     1226.98      482.33    377.65 o 
  35   5   1      395.80      575.92    388.30 o 
   5   7   1   176525.64   168370.20   1564.40 o 
   7   7   1   133327.50   137487.08   1349.28 o 
   9   7   1    43207.64    42148.89    459.31 o 
  11   7   1    76540.38    82777.60    884.08 o 
  13   7   1   123299.97   119341.66   1303.42 o 
  15   7   1      828.19      966.36     77.35 o 
  17   7   1    97776.19    96087.34   1297.71 o 
  19   7   1    44806.32    44104.46    736.02 o 
  21   7   1     1655.66     1895.53    159.22 o 
  23   7   1     3891.12     3626.95    235.04 o 
  25   7   1     8071.20     8559.56    374.13 o 
  27   7   1      311.65       92.57    178.90 o 
  29   7   1     8199.24     8857.45    585.54 o 
  31   7   1     4528.26     4852.74    601.79 o 
  33   7   1      112.98      279.31    357.30 o 
  35   7   1     1089.32      736.46    423.04 o 
   5   9   1   226424.78   224207.41   1957.75 o 
   7   9   1    74526.42    85580.38    849.22 o 
   9   9   1   195755.33   204428.53   1989.38 o 
  11   9   1    41861.42    41829.65    460.56 o 
  13   9   1    20039.94    21889.79    333.72 o 
  15   9   1    90731.30    97991.76   1114.34 o 
  17   9   1    40088.82    39910.81    680.48 o 
  19   9   1    36447.21    32683.87    601.44 o 
  21   9   1     9448.55     9211.44    288.22 o 
  23   9   1    15858.53    15108.94    396.10 o 
  25   9   1     2878.10     3191.34    298.44 o 
  27   9   1    11251.09    11741.58    547.07 o 
  29   9   1     3462.12     3400.32    597.50 o 
  31   9   1     1646.60     1080.22    412.04 o 
  33   9   1     2098.85     2276.21    479.97 o 
  35   9   1      354.66      485.03    564.88 o 
   1  11   1    19867.27    19768.86    258.18 o 
   3  11   1   385427.09   456603.16   3940.66 o 
   7  11   1    38707.37    39592.20    433.88 o 
   9  11   1    98173.20    89376.98    963.83 o 
  11  11   1    66175.59    66146.06    749.40 o 
  13  11   1   106118.38   116971.42   1251.08 o 
  15  11   1    88057.96    83461.22    942.22 o 
  17  11   1      925.16      752.07     85.85 o 
  19  11   1      249.54      400.84    119.96 o 
  21  11   1    35162.98    32522.58    630.58 o 
  23  11   1     7713.64     7580.64    291.79 o 
  25  11   1     8294.72     9237.00    394.84 o 
  27  11   1     3909.45     4910.70    397.64 o 
  29  11   1     1915.37     2756.39    488.30 o 
  31  11   1     2847.55     2417.44    475.09 o 
  33  11   1      376.01      151.51    352.29 o 
  35  11   1      432.38     1025.03    545.90 o 
   1  13   1   123011.92   140150.36   1369.23 o 
   5  13   1    58498.29    54317.04    568.42 o 
   7  13   1   124016.22   136198.81   1371.28 o 
   9  13   1    47432.09    45645.93    523.64 o 
  11  13   1    85822.82    93888.36   1035.06 o 
  13  13   1    57697.22    58065.22    707.21 o 
  15  13   1     4919.65     5190.62    175.18 o 
  17  13   1    10797.13    11393.49    330.28 o 
  19  13   1    13950.69    13864.14    384.53 o 
  21  13   1     2280.76     3029.50    230.78 o 
  23  13   1    18036.43    18457.41    456.65 o 
  25  13   1    19232.96    19832.95    572.89 o 
  27  13   1     1765.78     1764.97    281.16 o 
  29  13   1     1507.00     1670.62    398.83 o 
  31  13   1     1469.23     2226.05    567.17 o 
  33  13   1     1825.64     1667.85    701.03 o 
  35  13   1      978.93      858.78    615.28 o 
   1  15   1   167377.19   174112.17   1645.77 o 
   3  15   1    29457.26    22361.17    348.41 o 
   5  15   1   142871.42   148383.00   1344.87 o 
   7  15   1   114592.37   120734.05   1144.64 o 
   9  15   1    55602.09    52430.04    606.04 o 
  11  15   1    50335.80    49813.85    592.25 o 
  13  15   1    52002.85    52768.61    643.30 o 
  15  15   1     3862.98     4037.07    178.60 o 
  17  15   1    20405.08    19423.76    456.42 o 
  19  15   1    12750.63    11950.23    357.76 o 
  21  15   1    13297.61    12136.13    374.51 o 
  23  15   1    12884.78    13530.80    412.98 o 
  25  15   1     5225.05     5632.32    350.82 o 
  27  15   1     3325.29     3913.41    364.21 o 
  29  15   1     3336.89     3288.68    533.96 o 
  31  15   1      980.20       99.37    319.26 o 
  33  15   1     1988.46     2380.68    507.47 o 
  35  15   1     1428.07     2228.11    727.21 o 
   1  17   1    22537.37    26220.50    335.80 o 
   3  17   1   169670.58   171817.34   1550.16 o 
   5  17   1    43995.71    44572.20    460.69 o 
   7  17   1     6415.41     7186.89    141.56 o 
   9  17   1    32375.25    35185.61    427.96 o 
  11  17   1    32470.34    36321.88    440.02 o 
  13  17   1    15959.99    17297.25    342.02 o 
  15  17   1    16633.80    19466.02    425.91 o 
  17  17   1     4785.63     4080.77    223.66 o 
  19  17   1     6172.60     6702.46    285.46 o 
  21  17   1    35000.77    31394.07    678.36 o 
  23  17   1     8081.88     7768.16    353.44 o 
  25  17   1     2627.49     2249.40    260.59 o 
  27  17   1     5979.71     7188.05    548.63 o 
  29  17   1     1876.77     2234.60    469.21 o 
  31  17   1     1275.24      924.83    397.28 o 
  33  17   1      584.71      763.81    380.15 o 
   1  19   1    44643.96    44574.14    511.05 o 
   3  19   1    42110.16    40895.62    450.63 o 
   5  19   1   117779.55   122317.59   1171.43 o 
   7  19   1    52195.82    50248.73    548.46 o 
   9  19   1    36214.67    33294.07    407.36 o 
  11  19   1    10761.81    11231.49    219.14 o 
  13  19   1    21674.20    20070.43    358.04 o 
  15  19   1    26804.57    27003.27    572.80 o 
  17  19   1    27740.13    28458.80    604.55 o 
  19  19   1    44285.18    41254.75    797.25 o 
  21  19   1     2917.53     3662.36    240.83 o 
  23  19   1     1761.68     1754.39    209.28 o 
  25  19   1     6768.74     7214.41    362.47 o 
  27  19   1     3236.47     2804.72    312.28 o 
  29  19   1      229.74       -7.47    341.27 o 
  31  19   1     1518.98     2717.06    788.08 o 
   1  21   1     8225.40     7694.78    162.88 o 
   3  21   1    16629.69    20332.94    288.20 o 
   5  21   1    45835.04    45077.36    499.92 o 
   7  21   1    49295.97    50005.05    572.66 o 
   9  21   1     2870.81     2750.29    115.63 o 
  11  21   1    36842.01    35748.96    501.76 o 
  13  21   1    25900.99    24014.29    507.48 o 
  15  21   1    16174.78    15702.08    407.05 o 
  17  21   1    25104.75    24360.01    551.01 o 
  19  21   1    14764.78    15692.83    437.41 o 
  21  21   1     2315.15     2755.80    219.74 o 
  23  21   1    10168.85    10489.45    406.79 o 
  25  21   1     2910.55     3038.61    294.37 o 
  27  21   1      101.98     -179.69    258.49 o 
  29  21   1     4113.20     3937.81    832.59 o 
  31  21   1     2536.34     2741.28    802.49 o 
   1  23   1     1901.85     1728.92     94.15 o 
   3  23   1    45574.32    44439.14    503.96 o 
   5  23   1    33186.23    32992.41    414.82 o 
   7  23   1    32145.39    30558.79    436.64 o 
   9  23   1    24879.10    24907.43    406.98 o 
  11  23   1    41729.30    45376.80    747.64 o 
  13  23   1    16310.05    14389.07    378.47 o 
  15  23   1    14031.67    12780.14    407.66 o 
  17  23   1    17139.40    16829.74    489.33 o 
  19  23   1     4976.78     5561.60    307.65 o 
  21  23   1    11823.38    12530.86    474.59 o 
  23  23   1     2205.80     1899.16    293.93 o 
  25  23   1      542.70      483.45    202.56 o 
  27  23   1     3727.88     4199.96    565.30 o 
  29  23   1     3040.80     3794.46    850.92 o 
  31  23   1     1384.18      940.60    631.65 o 
   1  25   1    32020.28    30907.21    437.87 o 
   3  25   1    15036.91    13421.83    244.82 o 
   5  25   1     3248.96     3442.72    146.40 o 
   7  25   1     8565.50     9650.90    225.32 o 
   9  25   1    53022.69    50876.57    875.28 o 
  11  25   1     6984.67     7007.01    295.87 o 
  13  25   1     3289.25     3603.38    237.80 o 
  15  25   1    25755.30    24261.93    609.48 o 
  17  25   1     3967.63     4581.04    279.15 o 
  19  25   1     1159.12      934.53    216.45 o 
  21  25   1     6238.14     5827.52    403.94 o 
  23  25   1     6591.73     8215.93    530.12 o 
  25  25   1     7234.96     6972.33    465.87 o 
  27  25   1     3465.85     3404.62    526.13 o 
  29  25   1      192.57      189.17    486.33 o 
   1  27   1    25608.62    27170.32    406.55 o 
   3  27   1     5802.94     5366.19    173.09 o 
   5  27   1    23976.50    24246.67    444.70 o 
   7  27   1    14340.12    14640.76    352.31 o 
   9  27   1     1483.80     1515.87    141.68 o 
  11  27   1    10681.97    10768.93    484.15 o 
  13  27   1    42524.86    41969.20   1109.62 o 
  15  27   1     7380.51     7387.17    494.31 o 
  17  27   1     1603.26     1526.01    291.44 o 
  19  27   1     5908.07     7190.49    517.94 o 
  21  27   1     2035.18     1256.67    314.66 o 
  23  27   1     7913.81     8454.66    711.81 o 
  25  27   1     3096.13     3594.76    545.53 o 
  27  27   1      626.82      850.36    878.74 o 
  29  27   1      943.22     1156.35    536.08 o 
   1  29   1    24203.43    24261.46    436.54 o 
   3  29   1     6999.02     6801.35    244.34 o 
   5  29   1     8234.69     7545.56    255.74 o 
   7  29   1    12622.68    14210.81    411.92 o 
   9  29   1     2435.34     2501.27    188.02 o 
  11  29   1    32420.04    30510.50   1016.38 o 
  13  29   1     5451.16     5503.01    445.71 o 
  15  29   1     4372.10     5894.90    465.22 o 
  17  29   1     5844.14     6113.51    484.55 o 
  19  29   1      322.32      435.27    287.11 o 
  21  29   1     5020.61     7042.33    829.65 o 
  23  29   1     3523.33     3989.09   1540.82 o 
  25  29   1     4223.89     4556.08    601.54 o 
  27  29   1      832.80      825.61    374.54 o 
  29  29   1     2438.59     3578.84    558.06 o 
   1  31   1    27033.11    27025.35    765.73 o 
   3  31   1    10996.60    13033.27    437.09 o 
   5  31   1     4553.08     4815.02    292.08 o 
   7  31   1     3878.89     4008.14    277.41 o 
   9  31   1    23168.02    24050.31    730.83 o 
  11  31   1     7166.42     7552.23    503.97 o 
  13  31   1      575.79      177.12    213.13 o 
  15  31   1     6864.70     6290.32    493.31 o 
  17  31   1     2216.63     3170.19    383.68 o 
  19  31   1     4712.66     5183.88    562.10 o 
  21  31   1     2609.48     2980.28    514.22 o 
  23  31   1     5153.47     5538.26    639.85 o 
  25  31   1     1404.99     1076.24    685.97 o 
  27  31   1     1669.65     1424.68    843.72 o 
   1  33   1     2866.86     3332.81    308.42 o 
   3  33   1     9778.19     9452.47    562.42 o 
   5  33   1    21634.69    21175.08    680.07 o 
   7  33   1     6445.40     6743.50    384.94 o 
   9  33   1     7500.80     8556.81    694.26 o 
  11  33   1     6098.29     6584.59    606.33 o 
  13  33   1     3371.72     2478.58    792.99 o 
  15  33   1     1099.65      875.80    465.39 o 
  17  33   1     1102.95      977.96    358.40 o 
  19  33   1     4771.01     6482.25    655.96 o 
  21  33   1     8020.08     8497.50    750.22 o 
  23  33   1     1524.33     2078.04    455.93 o 
  25  33   1      613.26      180.43    358.75 o 
  27  33   1     1449.61      853.11    398.44 o 
   1  35   1     3561.81     3741.17    417.40 o 
   3  35   1     1954.25     2775.15    288.02 o 
   5  35   1     6060.67     6222.72    396.98 o 
   7  35   1    14058.64    14028.69    550.66 o 
   9  35   1      978.19      971.34    343.08 o 
  11  35   1     3193.65     2921.94    657.17 o 
  13  35   1     4282.19     5823.58    849.61 o 
  15  35   1      304.71      318.11    434.62 o 
  17  35   1     6395.40     6184.24    941.25 o 
  19  35   1     6651.12     6461.77    937.98 o 
  21  35   1     1068.13     1068.89    577.97 o 
  23  35   1      196.88      572.08    475.86 o 
  25  35   1     2249.39     1710.35    628.37 o 
   1  37   1     1368.63     1340.43    366.19 o 
   3  37   1     2782.48     2654.80    301.63 o 
   5  37   1     4484.72     4237.82    353.63 o 
   7  37   1      827.38      667.21    355.20 o 
   9  37   1     9002.97     8611.33    992.96 o 
  11  37   1      237.64      216.66    394.04 o 
  13  37   1       48.96       26.84    363.93 o 
  15  37   1     6256.70     7516.26    984.45 o 
  17  37   1     5376.66     5434.77    879.72 o 
  19  37   1     1465.38     1703.15    608.74 o 
  21  37   1      402.60     1132.38    575.35 o 
  23  37   1     3256.29     2880.70    745.54 o 
   1  39   1     1931.03     2449.99    337.83 o 
   3  39   1     7895.42     8494.04    753.39 o 
   5  39   1      466.73      435.58    221.42 o 
   7  39   1     2875.42     2225.49    594.34 o 
   9  39   1     1749.19     1789.55    566.19 o 
  11  39   1     2182.25     2641.79    668.30 o 
  13  39   1     5847.23     5247.57    873.18 o 
  15  39   1     4831.41     5589.25    876.45 o 
  17  39   1      343.46      667.65    540.66 o 
  19  39   1      489.54      680.08    534.77 o 
  21  39   1     3117.83     3691.69    783.50 o 
   1  41   1     4362.69     5827.55    573.87 o 
   3  41   1      823.39     1285.73    345.03 o 
   5  41   1     1828.82     2503.01    903.61 o 
   7  41   1     1823.84     2070.36    649.32 o 
   9  41   1     1680.67     1482.57    596.30 o 
  11  41   1     4367.26     4665.67    814.92 o 
  13  41   1     2232.14     2531.82    675.50 o 
  15  41   1      740.74      704.30    510.55 o 
  17  41   1      688.89       30.76    426.77 o 
  19  41   1     1218.49     1597.77    614.63 o 
   1  43   1     2644.28     3492.30    484.82 o 
   3  43   1      556.23     1137.52    371.65 o 
   5  43   1     4260.33     4850.34    549.86 o 
   7  43   1      440.72      702.34    445.75 o 
   9  43   1     1118.72     1819.01    608.08 o 
  11  43   1     1711.03     1002.78    591.72 o 
  13  43   1     2435.02     2485.35    649.97 o 
  15  43   1      644.56     1326.13    603.50 o 
  17  43   1     1071.76     2218.94    676.16 o 
   1  45   1      159.99     -126.86    271.43 o 
   3  45   1     3877.76     4563.09    936.34 o 
   5  45   1      525.20      103.42    445.75 o 
   7  45   1      206.67      317.46    474.55 o 
   9  45   1     1571.69      721.97    545.24 o 
  11  45   1     1714.54     1429.55    616.59 o 
  13  45   1      626.54      959.58    563.57 o 
   1  47   1     1281.03     1234.77    804.78 o 
   3  47   1      501.35      563.52    374.41 o 
   5  47   1      467.38     1315.66    528.88 o 
   7  47   1     3151.50     4932.73    881.69 o 
   6   0   2   388310.66   425505.44   5188.48 o 
  10   0   2   120443.17   122249.64   1684.59 o 
  14   0   2    79017.81    63318.93    965.53 o 
  18   0   2    84224.62    78826.27   1589.64 o 
  22   0   2     6041.67     6399.93    450.72 o 
  26   0   2     6323.96     5023.78    549.62 o 
  30   0   2     2825.48     3831.77    753.39 o 
  34   0   2     4228.78     5054.48    915.72 o 
   2   2   2   248573.63   278370.88   2539.51 o 
   6   2   2   129878.88   129964.03   1148.42 o 
   8   2   2    50955.18    59605.30    579.02 o 
  10   2   2   144683.30   158386.81   1506.28 o 
  12   2   2   204788.31   215576.13   2073.97 o 
  14   2   2    40232.30    41766.08    530.69 o 
  16   2   2    19839.15    23654.44    367.16 o 
  20   2   2     8285.02     7191.46    223.65 o 
  22   2   2    24362.27    23960.66    550.35 o 
  24   2   2    11319.49    10667.75    400.01 o 
  26   2   2     6230.35     7083.02    439.39 o 
  28   2   2       70.95       27.33    194.44 o 
  30   2   2      944.73      992.67    368.87 o 
  32   2   2     1349.77     1490.04    437.17 o 
  34   2   2     1986.36     2543.30    530.12 o 
   4   4   2   564835.00   609760.56   5335.90 o 
   6   4   2   213984.47   215529.78   2082.55 o 
   8   4   2   270509.53   267145.91   2553.88 o 
  10   4   2    69974.62    74264.49    842.60 o 
  12   4   2    21555.31    25632.34    359.84 o 
  14   4   2     1828.29     2159.08    100.09 o 
  16   4   2    76008.26    69465.88    862.99 o 
  18   4   2     6051.96     7141.88    212.47 o 
  20   4   2    51806.73    50162.09    838.73 o 
  22   4   2     1181.53     1156.32    144.83 o 
  24   4   2      367.93      179.71    143.95 o 
  26   4   2      376.71      141.30    183.70 o 
  28   4   2    13386.43    12221.44    572.19 o 
  30   4   2     7656.05     8218.77   1105.54 o 
  32   4   2     4341.46     4503.50    589.56 o 
  34   4   2      267.13      240.77    363.24 o 
   2   6   2   160126.80   164712.98   1504.85 o 
   4   6   2    26276.22    31616.97    327.95 o 
   6   6   2     2734.99     3608.60     76.95 o 
   8   6   2   105217.95   108021.21   1035.63 o 
  10   6   2    53948.64    48820.44    545.80 o 
  12   6   2   122708.04   142559.88   1453.66 o 
  14   6   2    11807.91    11776.83    212.45 o 
  16   6   2    35448.52    36722.20    543.33 o 
  18   6   2      914.24     1106.01    102.47 o 
  20   6   2    16546.04    15137.74    343.89 o 
  22   6   2    11142.13    11261.15    330.82 o 
  24   6   2    28575.72    27770.23    629.69 o 
  26   6   2     4714.67     4596.67    371.81 o 
  28   6   2    12588.78    10850.62    541.93 o 
  30   6   2      673.12      684.57    362.90 o 
  32   6   2     5413.54     5797.54    656.10 o 
  34   6   2       94.78      667.25    409.82 o 
  36   6   2      809.38     1032.23    616.59 o 
   2   8   2   171573.56   180446.09   1691.04 o 
   6   8   2   188579.55   181387.25   1689.90 o 
   8   8   2    57209.93    66445.64    712.62 o 
  10   8   2    49408.93    49412.08    507.19 o 
  12   8   2     5229.67     4989.05    131.14 o 
  16   8   2    18164.85    18540.44    321.94 o 
  18   8   2    40420.43    37767.19    563.51 o 
  20   8   2     6192.47     6195.16    242.76 o 
  22   8   2     9769.45     9295.90    303.21 o 
  24   8   2     2115.33     1767.56    227.03 o 
  26   8   2     1678.28     1746.77    275.42 o 
  28   8   2     2910.44     3330.13    350.31 o 
  30   8   2    17668.21    15392.93    957.68 o 
  32   8   2      988.62     1151.71    395.40 o 
  34   8   2      238.95      230.02    349.90 o 
  36   8   2       60.33     -184.58    437.24 o 
   0  10   2    82777.27    75499.83   1069.79 o 
   2  10   2   148026.75   183653.20   1753.15 o 
   4  10   2    17397.77    13819.26    166.08 o 
   6  10   2     9860.38    10445.88    150.45 o 
   8  10   2    47346.28    56201.48    608.25 o 
  10  10   2   145160.66   141421.16   1406.41 o 
  12  10   2     7444.67     6532.15    146.51 o 
  14  10   2    82408.14    87511.89    978.85 o 
  16  10   2     5490.06     5947.77    174.60 o 
  18  10   2     1225.69     1144.44    109.79 o 
  20  10   2     3343.54     3741.25    307.51 o 
  22  10   2    27646.40    27378.05    565.04 o 
  24  10   2      269.15     -125.75    149.59 o 
  26  10   2    10962.68    10467.53    513.63 o 
  28  10   2     6362.74     6445.55    451.83 o 
  30  10   2      220.40      691.31    370.18 o 
  32  10   2     1045.99     1093.68    434.51 o 
  34  10   2     3039.40     2728.83    534.45 o 
  36  10   2       73.14      370.48    582.55 o 
   2  12   2    52838.34    56219.99    546.01 o 
   4  12   2   102617.09    94777.69    853.68 o 
   6  12   2   163702.19   170363.72   1522.36 o 
   8  12   2    50715.84    59870.21    649.56 o 
  10  12   2    53419.81    43052.16    491.30 o 
  12  12   2    13351.11    15288.29    248.44 o 
  14  12   2    49858.43    51157.46    670.56 o 
  16  12   2    37524.78    34033.22    498.46 o 
  18  12   2    41557.86    40186.54    599.31 o 
  20  12   2    28607.02    26760.16    580.94 o 
  22  12   2     6262.71     6897.54    280.64 o 
  24  12   2     1497.16     1299.57    196.76 o 
  26  12   2    10925.76    11454.72    468.07 o 
  28  12   2     4333.84     4529.60    501.58 o 
  30  12   2     1684.03     1920.94    453.54 o 
  32  12   2     3318.10     2898.21    516.45 o 
  34  12   2     2343.37     3818.68    824.74 o 
   0  14   2   181610.03   175213.61   2493.66 o 
   2  14   2     4796.09     5460.61    107.72 o 
   4  14   2    95764.32    98610.35    861.54 o 
   6  14   2      880.49      588.44     50.00 o 
   8  14   2    45921.60    51944.00    552.58 o 
  10  14   2    10649.14    10001.35    190.22 o 
  12  14   2   248966.61   261275.59   2653.22 o 
  14  14   2     1845.24     2322.17    123.40 o 
  16  14   2    16887.26    19274.79    352.62 o 
  18  14   2      198.38      265.21    123.51 o 
  20  14   2    50423.13    49192.29    909.65 o 
  22  14   2      848.81      996.89    213.17 o 
  24  14   2    37541.88    34692.37    792.93 o 
  26  14   2      824.94      488.18    194.12 o 
  28  14   2      818.32      646.48    351.34 o 
  30  14   2     1356.38     1671.79    478.48 o 
  32  14   2     1541.25     1452.99    416.59 o 
  34  14   2      190.91      826.05    604.81 o 
   2  16   2    12099.24    14470.18    222.04 o 
   4  16   2   187792.08   179758.13   1593.15 o 
   6  16   2    84684.93    89591.51    839.39 o 
   8  16   2    62940.54    54684.20    573.16 o 
  10  16   2    97481.96    91214.02    973.67 o 
  12  16   2     1452.99     1386.15     99.13 o 
  14  16   2    24675.93    26375.56    439.24 o 
  16  16   2    31139.18    31985.28    506.81 o 
  18  16   2    29957.23    25933.81    571.75 o 
  20  16   2    19447.72    20569.35    504.62 o 
  22  16   2     4441.25     4499.13    280.23 o 
  24  16   2     2349.23     1933.91    218.46 o 
  26  16   2     2642.26     2465.72    263.04 o 
  28  16   2     5924.25     6784.48    670.37 o 
  30  16   2      642.29      916.45    364.96 o 
  32  16   2      790.88     1246.27    672.88 o 
   0  18   2    11527.56    11158.14    274.23 o 
   2  18   2   114077.20   128725.70   1301.50 o 
   4  18   2      384.35      407.81     53.12 o 
   8  18   2    52201.21    55239.21    589.72 o 
  10  18   2    83982.40    89960.68    977.28 o 
  12  18   2     2006.27     1959.72    110.89 o 
  14  18   2    46824.59    46666.38    703.13 o 
  16  18   2     7968.24     7480.51    254.35 o 
  18  18   2     1169.37      891.25    156.92 o 
  20  18   2     3458.81     2646.30    213.31 o 
  22  18   2    21377.13    18779.88    535.21 o 
  24  18   2      197.25      739.55    178.35 o 
  26  18   2     8640.17     7722.43    472.51 o 
  28  18   2      347.85      182.89    312.33 o 
  30  18   2       52.41      650.63    558.34 o 
  32  18   2     4984.76     4814.91    947.80 o 
   2  20   2    55587.35    53150.78    623.59 o 
   4  20   2     1283.44     1019.64     70.02 o 
   6  20   2   167870.23   167809.16   1530.69 o 
   8  20   2    10132.59    10311.95    193.04 o 
  10  20   2       76.46      152.17     66.84 o 
  12  20   2      328.37      173.11     93.16 o 
  14  20   2     1756.45     1996.10    147.92 o 
  16  20   2    16534.29    16166.46    460.91 o 
  18  20   2    19747.89    20612.03    576.14 o 
  20  20   2    15042.50    12859.24    470.22 o 
  22  20   2     2005.72     1416.09    224.10 o 
  24  20   2     4128.69     3398.73    304.30 o 
  26  20   2     1152.81     1652.86    252.83 o 
  28  20   2      631.35      539.99    354.69 o 
  30  20   2    11577.64    12740.27   1322.86 o 
   0  22   2    70388.59    76945.84   1156.32 o 
   2  22   2    30936.76    28067.34    400.06 o 
   4  22   2    20916.49    23113.81    357.75 o 
   6  22   2     3038.50     2896.82    127.36 o 
   8  22   2    35527.58    34632.81    475.89 o 
  10  22   2    17199.73    18250.55    359.31 o 
  12  22   2     9634.97     9991.40    293.79 o 
  14  22   2     5432.08     5983.11    286.60 o 
  16  22   2     7896.84     7744.47    370.15 o 
  18  22   2     4373.25     4170.69    273.34 o 
  20  22   2     2798.99     3018.49    271.84 o 
  22  22   2     8056.26     9388.93    435.77 o 
  24  22   2    11451.45    12307.25    502.94 o 
  26  22   2      711.72      543.92    205.89 o 
  28  22   2     7742.25     7396.33    958.27 o 
  30  22   2      854.09     1210.93    667.65 o 
   2  24   2     1904.26     2609.93    124.54 o 
   4  24   2    55083.80    53879.32    708.63 o 
   6  24   2     8156.60     7943.91    204.38 o 
   8  24   2    47517.80    42658.67    596.04 o 
  10  24   2     4634.16     5055.47    195.84 o 
  12  24   2     2437.19     2542.85    203.38 o 
  14  24   2     2380.60     2221.49    208.02 o 
  16  24   2    25406.68    27849.30    666.88 o 
  18  24   2     1837.36     1817.57    230.01 o 
  20  24   2    16701.78    16302.29    549.13 o 
  22  24   2     6199.46     6011.41    408.24 o 
  24  24   2      340.92      429.25    198.09 o 
  26  24   2      578.09      780.79    494.19 o 
  28  24   2     3892.24     4383.24    716.74 o 
  30  24   2     3904.48     3376.85    861.40 o 
   2  26   2    28217.98    28432.67    424.73 o 
   4  26   2     3240.48     2980.17    143.47 o 
   6  26   2      638.48      621.77     94.64 o 
   8  26   2     1837.26     1814.52    124.25 o 
  10  26   2    10215.32    11029.96    333.98 o 
  12  26   2    41108.46    40077.27    946.83 o 
  14  26   2     8963.04     8138.29    386.25 o 
  16  26   2      963.03      388.47    205.79 o 
  18  26   2      317.53      136.90    181.58 o 
  20  26   2     6107.89     7024.07    527.49 o 
  22  26   2     2166.40     2040.04    358.74 o 
  24  26   2      532.55      777.02    368.78 o 
  26  26   2     4421.64     3841.25    551.76 o 
  28  26   2     1809.39     1767.51    443.05 o 
  30  26   2      265.19      142.69    456.23 o 
   2  28   2     2738.20     2688.45    136.21 o 
   4  28   2     3271.23     3314.48    158.64 o 
   6  28   2    14362.48    14290.38    310.32 o 
   8  28   2     4760.45     5428.78    219.28 o 
  10  28   2    48372.95    43570.10    997.96 o 
  12  28   2      382.54      378.70    205.17 o 
  14  28   2     8481.04     9470.83    482.99 o 
  16  28   2       24.49     -189.35    201.10 o 
  18  28   2    10669.56    10698.31    610.41 o 
  20  28   2      277.49     -196.44    225.97 o 
  22  28   2      352.12     -280.31    280.31 o 
  24  28   2     2250.57     1953.22    468.31 o 
  26  28   2     1121.57     1670.98    431.57 o 
  28  28   2      359.98      334.31    380.25 o 
  30  28   2      412.61      229.75    489.61 o 
   0  30   2     4471.38     4809.71    287.07 o 
   2  30   2    23209.75    23425.39    404.29 o 
   4  30   2      250.32      112.53     94.96 o 
   6  30   2     8897.79     9658.54    334.60 o 
   8  30   2     7555.32     7832.82    287.34 o 
  10  30   2    16450.87    17478.15    565.21 o 
  12  30   2    22497.28    21574.51    656.70 o 
  14  30   2     5704.69     5404.83    455.65 o 
  16  30   2      815.30      175.13    242.08 o 
  18  30   2     1216.42     1371.42    401.86 o 
  20  30   2      172.63      205.09    542.63 o 
  22  30   2     6674.52     8038.94    725.83 o 
  24  30   2      594.74      826.19    392.41 o 
  26  30   2      777.27      596.51    378.63 o 
  28  30   2      374.34      356.08    484.37 o 
   2  32   2     3890.30     4360.97    265.09 o 
   4  32   2    22727.86    21358.21    615.75 o 
   6  32   2    26772.76    26789.86    721.91 o 
   8  32   2    18891.38    18892.52    577.56 o 
  10  32   2     5258.75     5124.34    363.49 o 
  12  32   2       43.63      583.68    199.95 o 
  14  32   2       81.78      -55.03    239.01 o 
  16  32   2    13117.41    12915.40    818.48 o 
  18  32   2     1811.12     1806.90    433.97 o 
  20  32   2     6903.76     5178.85   1001.80 o 
  22  32   2       71.63      155.87    329.59 o 
  24  32   2      174.16      211.87    360.10 o 
  26  32   2      820.11     1300.92    914.74 o 
   0  34   2    37059.98    35294.88   1367.99 o 
   2  34   2     6003.80     6087.05    384.02 o 
   4  34   2     8102.69     8270.43    429.76 o 
   6  34   2     3753.59     2667.62    257.12 o 
   8  34   2    14835.08    16005.00    715.84 o 
  10  34   2       72.86       -6.50    222.43 o 
  12  34   2     3713.33     4099.24    490.69 o 
  14  34   2     3257.09     2759.57    528.23 o 
  16  34   2     3865.83     2717.10    477.95 o 
  18  34   2      425.51      403.68    358.19 o 
  20  34   2     1359.50     1241.43    826.05 o 
  22  34   2      856.35      774.14    376.49 o 
  24  34   2     2915.26     3730.27    576.78 o 
  26  34   2      529.96      769.76    534.12 o 
   2  36   2     4835.36     5026.08    375.01 o 
   4  36   2     9210.42    10264.59    486.02 o 
   6  36   2    12181.18    11830.29    511.84 o 
   8  36   2     1476.75      955.00    463.43 o 
  10  36   2      459.97     -244.15    339.06 o 
  12  36   2     1132.12     1418.42    523.64 o 
  14  36   2     1058.67      824.74    489.61 o 
  16  36   2     1406.67     1863.52    577.97 o 
  18  36   2     3592.62     3233.50    724.59 o 
  20  36   2      650.61      535.43    532.15 o 
  22  36   2     3181.95     2061.85    689.90 o 
  24  36   2      238.13      110.62    479.13 o 
   0  38   2     1334.76      927.98    806.74 o 
   2  38   2    14119.87    15118.43    602.17 o 
   4  38   2      120.66      153.93    203.49 o 
   6  38   2      825.28      771.07    438.55 o 
   8  38   2     1358.24     1057.11    502.04 o 
  10  38   2     5691.52     6108.31    858.78 o 
  12  38   2     3419.37     1406.64    542.63 o 
  14  38   2     2872.08     1766.65    599.57 o 
  16  38   2     2115.30      449.03    461.46 o 
  18  38   2      232.75      333.82    476.52 o 
  20  38   2     2177.83     1909.99    613.97 o 
  22  38   2     1626.33     2008.18    670.26 o 
   2  40   2      449.91      844.84    322.70 o 
   4  40   2     6128.33     6648.86    494.91 o 
   6  40   2     2922.76     3665.51    702.34 o 
   8  40   2     1458.14     1989.85    624.45 o 
  10  40   2     7407.07     6840.11    934.05 o 
  12  40   2       94.81      121.09    409.75 o 
  14  40   2     5252.59     5665.83    915.72 o 
  16  40   2      493.91      769.10    576.01 o 
  18  40   2     2643.03     2756.33    773.03 o 
  20  40   2     1711.46      577.97    502.04 o 
   0  42   2     4824.20     6101.11    834.56 o 
   2  42   2      524.72      656.02    328.91 o 
   4  42   2     1900.55     1939.04    385.75 o 
   6  42   2       18.89     -144.00    420.22 o 
   8  42   2      620.82      108.00    456.23 o 
  10  42   2      411.49      816.89    500.08 o 
  12  42   2    12998.21    13258.02   1296.67 o 
  14  42   2       78.40      468.66    513.17 o 
  16  42   2      420.09      352.81    463.43 o 
  18  42   2      646.89      699.07    530.84 o 
   2  44   2      155.62     -135.07    262.88 o 
   4  44   2     1414.60     1055.80    560.95 o 
   6  44   2      425.87     -260.51    359.35 o 
   8  44   2     2104.73     1695.95    615.28 o 
  10  44   2     6566.36     7355.90   1044.02 o 
  12  44   2        5.61       98.18    396.01 o 
  14  44   2      899.08     1075.43    596.30 o 
   0  46   2      942.74     1752.90    568.15 o 
   2  46   2     2274.71     1965.49    706.27 o 
   4  46   2      242.38      176.08    436.59 o 
   6  46   2      330.65       43.86    412.37 o 
   8  46   2     2871.67     2705.93    710.85 o 
  10  46   2      880.44     1759.45    621.83 o 
   1   1   3    12175.15    12048.98    155.93 o 
   3   1   3    36890.11    40180.57    403.49 o 
   5   1   3   273510.41   278259.13   2604.18 o 
   7   1   3   115117.02   106496.23   1004.68 o 
   9   1   3    33798.05    36921.25    393.29 o 
  11   1   3   151064.72   144447.53   1414.35 o 
  13   1   3    88513.60   105201.89   1088.51 o 
  15   1   3    11263.26    11491.55    227.08 o 
  17   1   3    39100.15    39639.18    600.55 o 
  19   1   3    18713.26    17755.62    368.35 o 
  21   1   3    16427.83    14763.26    373.63 o 
  23   1   3    17471.08    15833.16    611.92 o 
  25   1   3    14800.64    15296.62    614.68 o 
  27   1   3     3625.59     3486.29    350.77 o 
  29   1   3     1880.47     1633.56    435.40 o 
  31   1   3     1798.06     1091.87    420.65 o 
  33   1   3      274.98      468.04    373.05 o 
  35   1   3     1926.50     2095.26    506.58 o 
   1   3   3   234169.59   285731.78   2976.79 o 
   3   3   3    31605.03    36401.31    368.62 o 
   5   3   3    95125.02   104157.83   1006.20 o 
   7   3   3    20577.66    23807.25    264.62 o 
   9   3   3   173357.11   171317.36   1682.51 o 
  11   3   3    53100.86    57700.18    624.53 o 
  13   3   3    38770.34    39395.27    437.79 o 
  15   3   3    19575.47    20055.82    316.93 o 
  17   3   3    23420.85    24471.22    432.74 o 
  19   3   3    17472.70    18748.85    382.25 o 
  21   3   3    29098.91    27255.89    549.42 o 
  23   3   3     6073.59     5774.05    334.65 o 
  25   3   3     9925.93     9241.19    477.14 o 
  27   3   3    10757.50    11244.66    720.86 o 
  29   3   3     1766.10     2245.06    884.63 o 
  31   3   3       18.38     -218.00    303.39 o 
  33   3   3     3619.38     3245.33    574.49 o 
  35   3   3      864.00      928.74    438.75 o 
   1   5   3   132763.73   164042.41   1547.11 o 
   3   5   3   354450.44   361908.75   3463.39 o 
   5   5   3   344156.53   345792.56   3391.72 o 
   7   5   3   144079.23   145382.28   1444.79 o 
   9   5   3    88266.00    88546.61    897.01 o 
  11   5   3     4496.48     4462.52    104.43 o 
  13   5   3     8463.04     9555.76    231.53 o 
  15   5   3    31848.93    33342.05    462.27 o 
  17   5   3     5447.87     4615.78    172.45 o 
  19   5   3    29983.12    29500.86    517.64 o 
  21   5   3    21601.84    20883.32    476.56 o 
  23   5   3     2563.26     2668.53    251.54 o 
  25   5   3     3496.97     3558.22    292.73 o 
  27   5   3     9127.99     8510.48    499.52 o 
  29   5   3     4095.74     4836.13   1038.78 o 
  31   5   3     8507.92     8283.98    762.80 o 
  33   5   3     1045.09     1610.06    480.15 o 
  35   5   3       66.73      792.01    589.75 o 
   1   7   3    77304.62    70742.25    680.49 o 
   3   7   3     7829.16     6619.42     99.23 o 
   5   7   3   131798.81   149146.70   1410.87 o 
   7   7   3   228234.11   210113.05   1986.20 o 
   9   7   3    11942.12    10606.80    160.97 o 
  11   7   3    33129.58    27686.85    329.09 o 
  13   7   3    34399.85    37195.63    473.56 o 
  15   7   3     3077.02     3800.78    153.28 o 
  17   7   3    30982.28    30723.63    516.94 o 
  19   7   3    29974.32    27819.07    472.24 o 
  21   7   3     6332.99     6638.23    264.39 o 
  23   7   3     9988.76    10956.82    383.70 o 
  25   7   3     7860.99     7957.88    400.81 o 
  27   7   3      738.49      256.08    217.17 o 
  29   7   3     7388.75     7246.61    688.05 o 
  31   7   3     4160.68     5392.52    647.94 o 
  33   7   3     1210.21     1900.73    474.11 o 
  35   7   3      299.24      452.95    523.64 o 
   1   9   3     7120.55     8585.58    128.44 o 
   3   9   3    70621.83    68319.84    681.13 o 
   5   9   3    42392.55    46549.95    472.70 o 
   7   9   3   142525.06   157510.33   1546.91 o 
   9   9   3    92571.44    83204.61    843.69 o 
  11   9   3     6369.57     7176.48    133.89 o 
  13   9   3    23367.80    23506.99    344.84 o 
  15   9   3    23417.13    22311.52    383.96 o 
  17   9   3    59004.23    61162.25    922.45 o 
  19   9   3    33772.45    34206.79    540.83 o 
  21   9   3    13090.39    13047.70    365.38 o 
  23   9   3    10951.39    11566.36    400.51 o 
  25   9   3     4542.91     4051.57    307.79 o 
  27   9   3     4746.77     4899.13    404.92 o 
  29   9   3     5830.00     5021.15    602.55 o 
  31   9   3     3159.63     2828.15    523.27 o 
  33   9   3     1633.56     1665.16    465.33 o 
  35   9   3      389.50     1037.47    640.81 o 
   1  11   3    54458.24    60470.59    646.03 o 
   3  11   3    25277.74    23735.56    256.52 o 
   5  11   3    39377.45    44560.83    468.90 o 
   7  11   3    26757.74    27587.52    343.34 o 
   9  11   3    83836.96    79083.04    867.11 o 
  11  11   3    80704.38    88207.73    907.92 o 
  13  11   3    36322.60    36020.46    490.26 o 
  15  11   3    32424.81    36182.79    534.26 o 
  17  11   3     4432.94     4029.36    170.23 o 
  19  11   3     1823.73     2425.39    150.80 o 
  21  11   3    39355.84    37003.62    799.96 o 
  23  11   3      169.68      -35.23    161.83 o 
  25  11   3     6580.94     6709.96    346.83 o 
  27  11   3     5679.71     5802.76    374.92 o 
  29  11   3     1458.93      951.95    389.83 o 
  31  11   3      684.05      296.91    363.33 o 
  33  11   3     1798.65     2083.31    635.57 o 
  35  11   3      518.22      -69.38    470.63 o 
   1  13   3   102344.80   106817.40   1027.36 o 
   3  13   3    14801.80    14812.99    202.32 o 
   5  13   3    93370.22    80110.87    720.25 o 
   7  13   3    27636.55    26410.50    309.43 o 
   9  13   3    34062.49    35630.19    446.60 o 
  11  13   3    78276.05    79715.93    887.86 o 
  13  13   3    21733.30    21171.83    348.14 o 
  15  13   3    18058.15    16106.09    316.80 o 
  17  13   3     3750.93     3430.25    169.82 o 
  19  13   3    30503.10    31582.88    559.56 o 
  21  13   3     3691.24     4022.00    264.24 o 
  23  13   3     9861.49     9507.06    372.62 o 
  25  13   3     7250.52     7389.15    459.09 o 
  27  13   3     4542.06     4885.91    380.85 o 
  29  13   3      950.05      747.26    371.64 o 
  31  13   3      684.17      860.93    395.87 o 
  33  13   3      935.06      137.46    543.28 o 
   1  15   3    92431.93    97410.83    965.48 o 
   3  15   3     8006.46     7077.30    133.50 o 
   5  15   3    44832.48    39885.08    426.35 o 
   7  15   3    20762.17    19985.12    245.31 o 
   9  15   3    10230.86    12322.49    218.23 o 
  11  15   3    69210.59    65933.78    812.55 o 
  13  15   3    55702.32    55853.62    789.96 o 
  15  15   3    18433.99    20384.43    373.78 o 
  17  15   3    18795.59    17426.85    343.52 o 
  19  15   3    18102.77    19253.35    475.80 o 
  21  15   3      810.99      782.64    171.82 o 
  23  15   3    10836.44    10573.92    485.16 o 
  25  15   3     5624.47     6431.90    388.04 o 
  27  15   3      352.44      261.98    259.75 o 
  29  15   3      795.00      203.57    541.97 o 
  31  15   3      264.66      195.71    453.61 o 
   1  17   3     3290.04     4368.47    123.64 o 
   3  17   3    58390.98    54981.52    575.25 o 
   5  17   3    13110.95    13472.37    203.43 o 
   7  17   3    21745.65    19458.01    258.73 o 
   9  17   3    38738.95    35030.30    443.11 o 
  11  17   3    18261.11    18622.29    329.48 o 
  13  17   3    32957.27    35226.32    567.56 o 
  15  17   3    24717.84    25128.41    431.14 o 
  17  17   3     5756.40     6231.21    222.92 o 
  19  17   3       24.79       90.46    154.55 o 
  21  17   3    36867.78    35260.96    874.78 o 
  23  17   3     1837.92     1845.86    247.72 o 
  25  17   3     1825.21     1282.95    230.26 o 
  27  17   3     3500.82     3826.49    418.86 o 
  29  17   3     1112.53     1466.20    659.79 o 
  31  17   3     1333.59     1140.24    714.77 o 
   1  19   3    71057.34    79179.32    864.67 o 
   3  19   3     1855.20     1353.31     86.88 o 
   5  19   3    37550.21    35597.00    439.64 o 
   7  19   3    40447.99    37588.34    492.70 o 
   9  19   3    56339.35    56267.23    723.04 o 
  11  19   3      421.61      314.77     85.80 o 
  13  19   3    13501.84    14336.14    365.68 o 
  15  19   3    19730.08    17969.91    404.32 o 
  17  19   3    10170.96     9760.74    302.87 o 
  19  19   3    37604.29    32757.49    825.57 o 
  21  19   3     2048.73     1787.18    245.15 o 
  23  19   3      788.53     1255.93    307.79 o 
  25  19   3     3091.17     3878.11    322.73 o 
  27  19   3     1008.13      634.65    365.65 o 
  29  19   3     1728.98     1283.78    433.80 o 
  31  19   3     4036.32     5092.44    975.29 o 
   1  21   3    51680.48    47742.56    652.24 o 
   3  21   3     4851.19     5685.30    175.43 o 
   5  21   3    64441.98    60763.33    777.35 o 
   7  21   3    69111.25    66441.66    796.23 o 
  11  21   3     8367.95     7524.56    241.19 o 
  13  21   3     4388.42     4722.62    213.70 o 
  15  21   3      365.57      335.44    118.87 o 
  17  21   3    25095.12    22393.95    633.95 o 
  19  21   3     8897.85     9292.63    412.45 o 
  21  21   3     1847.11     1693.21    234.34 o 
  23  21   3     7822.56     8173.30    435.55 o 
  25  21   3     2403.63     2707.29    308.10 o 
  27  21   3      336.55     -315.82    315.82 o 
  29  21   3     5283.00     6275.87    666.79 o 
   1  23   3    16014.81    18159.37    320.29 o 
   3  23   3    65125.14    63869.21    810.24 o 
   5  23   3    18744.66    18614.27    332.95 o 
   7  23   3    25683.81    23619.20    386.58 o 
   9  23   3    24238.47    23643.13    412.76 o 
  11  23   3    10456.05    10737.70    324.02 o 
  13  23   3     9536.67     9057.26    325.38 o 
  15  23   3    19403.75    18460.51   1367.55 o 
  17  23   3     4685.10     5733.42    387.48 o 
  19  23   3     5481.43     5349.29    389.70 o 
  21  23   3    12646.49    12870.23    569.59 o 
  23  23   3     1702.62     1172.36    277.10 o 
  25  23   3      170.28      -53.69    316.24 o 
  27  23   3     2887.12     2627.02    715.76 o 
  29  23   3     5751.74     6127.70    682.55 o 
   1  25   3    23922.47    25584.99    411.67 o 
   3  25   3    27401.30    25172.14    414.92 o 
   5  25   3     6501.40     6838.85    199.60 o 
   7  25   3     8071.18     8045.19    215.79 o 
   9  25   3    34225.37    33359.26    546.01 o 
  11  25   3    11243.94    11317.59    330.63 o 
  13  25   3    10181.22    10404.43    378.12 o 
  15  25   3     8399.01     8286.97    453.55 o 
  17  25   3     6388.95     6722.80    422.44 o 
  19  25   3    11303.74    11048.60    521.98 o 
  21  25   3     3745.73     3419.61    587.36 o 
  23  25   3     3346.13     4177.31    703.66 o 
  25  25   3     3935.09     4367.69    579.99 o 
  27  25   3     5259.75     5388.46    658.03 o 
  29  25   3     1170.00     1010.23    427.77 o 
   1  27   3    22088.84    21315.04    378.12 o 
   3  27   3    10882.37    10610.73    251.45 o 
   5  27   3     4651.70     4700.58    184.44 o 
   7  27   3     9034.66     9257.18    239.55 o 
   9  27   3      109.61      176.58    110.15 o 
  11  27   3    21350.68    19393.49    492.07 o 
  13  27   3    31988.60    32405.50    826.01 o 
  15  27   3     9096.84     8842.57    470.97 o 
  17  27   3     9384.01     9232.31    512.07 o 
  19  27   3     9160.01    11034.45    532.36 o 
  21  27   3     2493.75     3238.07    568.06 o 
  23  27   3     4886.35     5316.35    620.03 o 
  25  27   3     2742.78     3684.20    559.51 o 
  27  27   3      901.06      422.15    419.24 o 
  29  27   3      146.00     -147.27    403.21 o 
   1  29   3    19296.85    19099.67    362.70 o 
   3  29   3    21059.65    20273.81    360.44 o 
   5  29   3     7084.95     7031.84    223.05 o 
   7  29   3    11263.99    11557.50    284.80 o 
   9  29   3     6237.25     6886.03    317.82 o 
  11  29   3    21915.59    19267.76    589.45 o 
  13  29   3    11616.80    11076.58    450.57 o 
  15  29   3     3556.60     3902.57    346.34 o 
  17  29   3     8589.31     8609.62    583.40 o 
  19  29   3     2939.94     3301.93    500.70 o 
  21  29   3     4555.74     5181.63    615.10 o 
  23  29   3     2800.64     3866.11    557.49 o 
  25  29   3     2711.84     2007.49    559.32 o 
  27  29   3      564.32     1059.38    610.37 o 
  29  29   3     1922.47     1536.24    646.05 o 
   1  31   3    31976.47    28115.26    454.52 o 
   3  31   3     7198.40     7487.23    235.19 o 
   5  31   3     4442.35     4722.43    212.33 o 
   7  31   3     1010.37     1101.66    164.50 o 
   9  31   3    12102.13    11427.10    499.65 o 
  11  31   3     4949.37     5560.02    386.69 o 
  13  31   3     5199.60     5514.46    397.38 o 
  15  31   3     8518.89     9050.38    573.67 o 
  17  31   3     2291.16     2223.08    451.97 o 
  19  31   3     1812.05     1671.13    430.37 o 
  21  31   3     2098.88     1637.91    457.27 o 
  23  31   3     3446.38     4643.69    797.58 o 
  25  31   3      894.31      128.42    359.84 o 
  27  31   3     1090.60     1523.15    629.03 o 
   1  33   3    10165.88     9679.58    302.04 o 
   3  33   3    19237.71    19088.79    483.12 o 
   5  33   3     8205.32     8298.42    322.13 o 
   7  33   3    12742.04    11664.44    512.45 o 
   9  33   3     1152.22      739.97    216.17 o 
  11  33   3      462.50      652.91    218.11 o 
  13  33   3     4956.80     4778.25    431.36 o 
  15  33   3     2118.28     2366.66    355.26 o 
  17  33   3      927.93      534.26    950.09 o 
  19  33   3     4992.79     4930.60    616.65 o 
  21  33   3     4166.13     3547.54    578.45 o 
  23  33   3      195.04     -107.02    317.49 o 
  25  33   3      217.24      627.46    412.06 o 
   1  35   3     7619.38     8117.61    403.23 o 
   3  35   3     3236.39     3244.53    276.15 o 
   5  35   3     5264.16     5243.76    335.74 o 
   7  35   3    11825.91    11980.03    655.62 o 
   9  35   3     4016.15     4880.42    549.06 o 
  11  35   3     5215.25     5576.24    587.50 o 
  13  35   3      762.99      739.56    376.37 o 
  15  35   3     1384.23     1406.48    431.68 o 
  17  35   3     6111.49     5958.65    656.70 o 
  19  35   3     3785.82     3503.37    865.98 o 
  21  35   3      545.27       73.18    338.63 o 
  23  35   3      539.03      272.93    382.23 o 
   1  37   3     2870.02     3222.53    318.89 o 
   3  37   3     4852.36     5309.43    393.46 o 
   5  37   3     6006.81     6104.39    844.38 o 
   7  37   3     4508.48     5829.47    839.79 o 
   9  37   3     6145.05     6998.13    634.87 o 
  11  37   3      108.16        7.25    300.46 o 
  13  37   3      832.92      867.91    339.37 o 
  15  37   3     3563.52     2616.93    490.83 o 
  17  37   3     3095.75     3036.89    542.87 o 
  19  37   3     1937.82     2326.60    487.26 o 
  21  37   3      260.67      137.60    498.12 o 
   1  39   3     1516.30     1988.66    321.13 o 
   3  39   3     5295.66     6231.87    576.89 o 
   5  39   3      492.67      526.92    398.62 o 
   7  39   3      783.83      818.85    479.79 o 
   9  39   3      533.02      113.24    418.26 o 
  11  39   3     3966.56     3891.33    741.61 o 
  13  39   3     6342.06     4526.91    799.87 o 
  15  39   3     2257.68     1627.88    663.06 o 
  17  39   3      365.28     -210.77    428.73 o 
  19  39   3      719.18      523.64    556.37 o 
   1  41   3     3489.63     3394.92    490.75 o 
   3  41   3       16.23      -79.28    253.40 o 
   5  41   3      549.10      764.52    446.41 o 
   7  41   3      511.59      390.12    456.23 o 
   9  41   3     2927.89     1572.90    580.59 o 
  11  41   3     5663.11     6506.28    937.98 o 
  13  41   3     2676.07     2948.77    736.38 o 
  15  41   3     1326.32      905.25    596.95 o 
  17  41   3      664.93      113.24    504.01 o 
   1  43   3     2296.77     2695.19   1116.02 o 
   3  43   3      464.13      181.31    418.26 o 
   5  43   3     1287.21     1162.49    549.83 o 
   7  43   3      354.92     -209.46    371.79 o 
   9  43   3     3095.62     2963.17    711.50 o 
  11  43   3     4548.55     5269.17    894.12 o 
  13  43   3     3166.65     2980.85    735.07 o 
  15  43   3      621.35     1119.29    599.57 o 
   1  45   3      360.32      121.65    282.43 o 
   3  45   3     2552.25     1431.51    566.85 o 
   5  45   3      681.33      655.86    495.50 o 
   7  45   3      973.96     1180.82    566.85 o 
   9  45   3     2315.02     2832.92    699.07 o 
  11  45   3     1852.75     2244.47    671.57 o 
   1  47   3     1519.91     1739.71    409.04 o 
   3  47   3      189.68      554.41    510.55 o 
   0   0   4   463531.91   563845.63  11136.00 o 
   4   0   4   125556.30   130181.66   1768.62 o 
   8   0   4   218004.73   198623.41   2511.63 o 
  12   0   4   167199.98   182848.42   2340.65 o 
  16   0   4     3386.05     3150.35    220.25 o 
  20   0   4     3411.60     3668.32    262.89 o 
  24   0   4    76283.84    71559.87   4455.56 o 
  28   0   4     1557.82      978.56    528.88 o 
  32   0   4     2312.10     2558.00    721.97 o 
   2   2   4    93578.27    91607.19    944.03 o 
   4   2   4    95423.66   102280.48    933.55 o 
   6   2   4   154322.34   153143.81   1458.58 o 
   8   2   4   197365.95   194534.73   1866.89 o 
  10   2   4    14816.24    13212.43    199.80 o 
  12   2   4     1551.15     1777.00     84.01 o 
  14   2   4    39799.36    41642.29    508.93 o 
  16   2   4    40965.67    37312.50    576.12 o 
  18   2   4    13338.23    13439.05    309.18 o 
  20   2   4    16738.11    17076.67    391.93 o 
  22   2   4    29591.28    29119.31    681.60 o 
  24   2   4      189.49      316.69    189.23 o 
  26   2   4    10655.16    10187.46    516.37 o 
  28   2   4     4927.65     5681.07    622.86 o 
  30   2   4     4150.70     4063.73    573.92 o 
  32   2   4     1511.71     1220.60    433.20 o 
  34   2   4      581.01      810.08    558.99 o 
   0   4   4    13171.50    13926.68    408.14 o 
   2   4   4   174007.00   170560.55   1729.30 o 
   4   4   4    41104.95    46496.20    457.77 o 
   6   4   4     4055.82     3302.90     88.75 o 
   8   4   4     9005.46     8476.80    180.91 o 
  10   4   4   136297.02   145803.02   1553.88 o 
  12   4   4     7819.44     7202.83    157.96 o 
  14   4   4    75214.02    78227.68    960.91 o 
  16   4   4     7475.46     7389.84    205.36 o 
  18   4   4     6286.93     6493.60    206.21 o 
  20   4   4     7372.41     7693.44    255.52 o 
  22   4   4    16629.31    15267.97    469.58 o 
  24   4   4     2007.36     1467.75    229.35 o 
  26   4   4    14148.52    12536.28    576.22 o 
  28   4   4      328.53      385.65    327.85 o 
  30   4   4      107.96     -288.10    380.95 o 
  32   4   4      229.76      546.23    379.11 o 
  34   4   4     1321.13     1267.17    459.85 o 
   2   6   4     6835.48     5654.03     99.85 o 
   4   6   4    56540.63    52227.52    541.23 o 
   6   6   4   205054.52   193531.88   1834.48 o 
   8   6   4    45730.94    43256.20    516.63 o 
  10   6   4    45555.64    49121.78    575.54 o 
  12   6   4    12364.70    10517.16    182.34 o 
  14   6   4    14673.73    15224.95    290.34 o 
  16   6   4    12354.12    12236.79    281.83 o 
  18   6   4    76080.16    72430.81    983.56 o 
  20   6   4     2431.91     2761.38    180.15 o 
  22   6   4      580.07      621.19    187.02 o 
  24   6   4     3585.03     3191.54    284.42 o 
  26   6   4     1270.00     1467.27    247.32 o 
  28   6   4     1946.81     1682.21    434.82 o 
  30   6   4     3261.13     3362.85    550.41 o 
  32   6   4      795.80      986.22    429.04 o 
  34   6   4      125.86      -94.14    340.84 o 
   0   8   4    45679.00    51387.30    753.81 o 
   2   8   4    33400.02    36057.29    401.95 o 
   4   8   4   114906.72   117662.33   1145.84 o 
   6   8   4     1773.25     1748.14     65.13 o 
   8   8   4    31346.89    26671.82    322.01 o 
  10   8   4    35426.52    31939.41    387.30 o 
  12   8   4    68526.54    70707.46    765.75 o 
  14   8   4     7052.09     6726.30    199.85 o 
  16   8   4    25320.53    24389.03    447.47 o 
  18   8   4     3271.39     3555.88    180.02 o 
  20   8   4    21827.89    20851.87    448.83 o 
  22   8   4    14768.63    14371.42    509.32 o 
  24   8   4     6846.70     6655.26    343.81 o 
  26   8   4      622.28      206.46    218.40 o 
  28   8   4     1552.57     1056.59    389.96 o 
  30   8   4      122.80        2.66    526.26 o 
  32   8   4     1545.08     1545.03    471.56 o 
  34   8   4      766.91     1020.45    574.05 o 
   2  10   4    27371.94    29571.98    320.08 o 
   4  10   4   130031.02   125277.88   1182.09 o 
   6  10   4    33748.04    35779.24    385.28 o 
   8  10   4   151532.86   156596.23   1520.25 o 
  10  10   4    48409.44    55188.72    622.81 o 
  12  10   4     2134.56     2309.40    103.72 o 
  14  10   4      410.28      420.44    117.49 o 
  16  10   4    56172.55    51856.02    776.78 o 
  18  10   4    19025.25    18528.13    384.98 o 
  20  10   4    25749.13    27073.03    706.81 o 
  22  10   4     2166.62     2298.87    226.93 o 
  24  10   4      935.55     1210.02    199.86 o 
  26  10   4      364.74      124.61    183.33 o 
  28  10   4     5637.63     5999.09    632.09 o 
  30  10   4      752.67      828.49    384.92 o 
  32  10   4     2320.78     1776.97    502.60 o 
   0  12   4   283409.25   275583.50   4501.32 o 
   2  12   4    53990.21    55730.42    566.24 o 
   4  12   4     9066.08    11007.85    149.84 o 
   6  12   4     2556.29     2988.62     83.43 o 
   8  12   4    38856.96    40010.84    456.98 o 
  10  12   4    53237.76    54745.08    650.23 o 
  12  12   4    16008.58    17346.88    331.97 o 
  14  12   4    26987.55    25937.34    454.54 o 
  16  12   4      631.71      527.29    105.00 o 
  18  12   4      306.34       98.22     91.75 o 
  20  12   4     3795.74     3328.73    202.72 o 
  22  12   4     7792.33     7885.23    353.34 o 
  24  12   4    11310.17    11976.99    430.84 o 
  26  12   4     5327.94     4713.11    345.13 o 
  28  12   4      537.33      625.40    270.21 o 
  30  12   4       42.75      303.71    531.50 o 
  32  12   4     1617.55      380.30    647.36 o 
   2  14   4   154942.50   150966.59   1458.46 o 
   4  14   4     2034.56     2066.23     68.72 o 
   6  14   4    74238.01    76799.20    698.77 o 
   8  14   4      719.09     1172.83     71.97 o 
  10  14   4    32531.39    32012.45    496.92 o 
  12  14   4      841.34      912.04     98.61 o 
  14  14   4    24494.95    22127.37    391.58 o 
  16  14   4     4396.65     5438.86    197.51 o 
  18  14   4     7131.87     7393.26    242.88 o 
  20  14   4     1047.54      961.68    160.20 o 
  22  14   4    34540.68    33953.59    872.65 o 
  24  14   4      641.13      252.59    185.72 o 
  26  14   4     3272.37     3580.49    344.70 o 
  28  14   4      148.30     -178.86    331.53 o 
  30  14   4     4439.33     5030.26    958.92 o 
  32  14   4      104.93      512.52    615.28 o 
   0  16   4   180143.25   186871.31   2758.89 o 
   2  16   4   104065.54   111766.97   1056.13 o 
   4  16   4     6463.80     6671.27    143.69 o 
   6  16   4     6457.57     5545.93    136.21 o 
   8  16   4      230.77      223.17     63.90 o 
  10  16   4    47431.00    45483.24    666.36 o 
  12  16   4    26785.87    25695.93    476.28 o 
  14  16   4    31387.30    30828.05    525.15 o 
  16  16   4     3012.23     3534.68    184.83 o 
  18  16   4     5287.09     5493.46    253.23 o 
  20  16   4    23704.88    23131.70    664.92 o 
  22  16   4    10378.93    11117.29    582.45 o 
  24  16   4     7057.54     6970.19    403.12 o 
  26  16   4     1714.86     2197.25    308.87 o 
  28  16   4      667.22      351.11    305.55 o 
  30  16   4      333.21     -443.13    502.70 o 
   2  18   4     4726.46     4948.90    162.90 o 
   4  18   4    89924.13    92118.82   1031.70 o 
   6  18   4    30058.82    28040.78    397.43 o 
   8  18   4   101912.78   101161.67   1142.28 o 
  10  18   4     3063.83     3106.69    145.48 o 
  12  18   4      715.01      582.82    113.48 o 
  14  18   4    10608.76     9798.87    269.11 o 
  16  18   4    30425.78    27793.14    539.78 o 
  18  18   4    30154.26    31419.33    662.55 o 
  20  18   4    14760.96    14445.22    510.03 o 
  22  18   4     3807.49     3094.43    291.05 o 
  24  18   4      179.44      152.56    181.72 o 
  26  18   4      586.77      815.45    235.42 o 
  28  18   4     4530.55     4584.65    598.92 o 
  30  18   4      519.58      853.57    430.45 o 
   0  20   4    71754.07    73522.67   1248.58 o 
   2  20   4    22159.71    23258.20    393.07 o 
   4  20   4    38043.45    40574.66    559.41 o 
   6  20   4     2749.14     3174.73    141.17 o 
   8  20   4    20451.59    20560.62    349.63 o 
  10  20   4    16370.28    17094.98    362.32 o 
  12  20   4    45036.77    44112.27    725.15 o 
  14  20   4     7270.54     7081.24    251.77 o 
  16  20   4     8821.31     7396.04    276.79 o 
  18  20   4     9424.00     8029.85    349.13 o 
  20  20   4    18911.26    19045.85    612.70 o 
  22  20   4     1669.16     1359.54    237.99 o 
  24  20   4     5193.36     5763.69    426.51 o 
  26  20   4     2030.69     1243.12    339.67 o 
  28  20   4      663.91      297.52    354.33 o 
  30  20   4      387.13      282.56    375.04 o 
   2  22   4      171.81      145.06     76.82 o 
   4  22   4     9504.60     9967.89    230.82 o 
   6  22   4    50505.18    50287.92    673.93 o 
   8  22   4     1662.54     1484.41    121.17 o 
  10  22   4    10117.44     7880.08    246.54 o 
  12  22   4       38.99       -1.94    101.89 o 
  14  22   4     1778.51     2432.89    222.09 o 
  16  22   4    25940.31    24593.13    619.78 o 
  18  22   4    32016.59    29638.75    894.66 o 
  20  22   4     1104.53     1434.35    271.48 o 
  22  22   4      359.27     -181.41    181.41 o 
  24  22   4      436.24     -103.89    291.25 o 
  26  22   4       48.88      -75.26    320.84 o 
  28  22   4     1328.57     1849.64    562.26 o 
  30  22   4     2774.99     1533.62    637.54 o 
   0  24   4     8231.48     8398.56    301.92 o 
   2  24   4    34881.86    34825.39    542.77 o 
   4  24   4    12236.55    11214.37    255.94 o 
   6  24   4     2004.49     2510.26    141.93 o 
   8  24   4     2765.22     3252.49    167.35 o 
  10  24   4    19074.54    20016.83    419.08 o 
  12  24   4     3071.40     3560.85    220.39 o 
  14  24   4    40044.43    36427.26    811.89 o 
  16  24   4    11633.58    11841.43    690.06 o 
  18  24   4      326.37      597.82    240.90 o 
  20  24   4      255.64      521.00    230.83 o 
  22  24   4     5571.42     6773.51    771.98 o 
  24  24   4     1960.50     1539.45    453.09 o 
  26  24   4     2674.31     2246.66    503.82 o 
  28  24   4     1759.70     1129.37    587.79 o 
  30  24   4        4.28     -308.95    460.15 o 
   2  26   4    40871.11    41130.56    594.21 o 
   4  26   4    14421.83    14157.31    301.36 o 
   6  26   4    10478.44     9825.70    247.61 o 
   8  26   4    22076.80    21182.18    457.31 o 
  10  26   4     1329.09     1516.81    166.59 o 
  12  26   4     3989.70     3292.13    235.55 o 
  14  26   4    16792.59    18015.35    583.08 o 
  16  26   4     5252.91     5844.23    413.93 o 
  18  26   4     4667.45     4953.93    393.83 o 
  20  26   4     3604.31     2521.49    481.54 o 
  22  26   4     5426.56     6127.00    641.97 o 
  24  26   4       87.70      137.47    593.68 o 
  26  26   4     6225.10     7587.87    770.71 o 
  28  26   4      399.71      268.37    493.53 o 
   0  28   4   118178.02   109093.53   1862.82 o 
   2  28   4     5235.68     5417.78    219.99 o 
   4  28   4      726.14      571.98    110.06 o 
   6  28   4     4607.12     5214.85    208.30 o 
   8  28   4    12064.77    12515.92    397.34 o 
  10  28   4      136.66       58.28    124.36 o 
  12  28   4    30342.88    29331.35    696.40 o 
  14  28   4      355.32      426.98    187.78 o 
  16  28   4     1688.51     1376.67    323.10 o 
  18  28   4     2382.51     2398.25    371.81 o 
  20  28   4     1048.32      912.59    312.60 o 
  22  28   4      408.52      385.57    367.10 o 
  24  28   4    16035.75    13653.14   1889.70 o 
  26  28   4        3.58     -137.74    353.28 o 
  28  28   4      732.45     1169.69    568.81 o 
   2  30   4    14967.00    13834.40    319.61 o 
   4  30   4    20797.76    21189.35    433.48 o 
   6  30   4    10190.38     9508.85    300.51 o 
   8  30   4     3706.17     4023.16    249.52 o 
  10  30   4     2915.69     2545.30    305.60 o 
  12  30   4      436.41      184.91    189.00 o 
  14  30   4     1065.51      997.06    241.76 o 
  16  30   4    11393.00    12879.77    579.67 o 
  18  30   4      840.95      538.69    291.19 o 
  20  30   4     1476.68     1519.66   1247.26 o 
  22  30   4     9892.08     9871.17    835.40 o 
  24  30   4      214.55      -34.11    499.10 o 
  26  30   4      463.11      498.12    526.26 o 
   0  32   4     7816.80     8553.10    415.59 o 
   2  32   4    10608.10    10631.12    307.91 o 
   4  32   4      772.03      944.38    142.87 o 
   6  32   4     1057.98     1156.31    179.25 o 
   8  32   4     1100.08     1149.42    202.89 o 
  10  32   4    10195.08     9599.52    428.52 o 
  12  32   4     3353.85     3318.42    387.68 o 
  14  32   4     9029.39     7727.02    540.29 o 
  16  32   4      100.61     -249.66    249.66 o 
  18  32   4       79.76     -282.74    282.74 o 
  20  32   4     8838.51    10655.43    941.91 o 
  22  32   4     1984.39     2444.95    616.92 o 
  24  32   4      363.21       27.33    361.84 o 
  26  32   4     3417.29     2908.84    773.03 o 
   2  34   4     1938.41     1998.45    180.29 o 
   4  34   4     2444.02     2307.72    188.31 o 
   6  34   4    17196.04    17872.19    617.20 o 
   8  34   4     2171.98     2012.51    317.56 o 
  10  34   4     5517.88     5044.69    447.90 o 
  12  34   4      791.14      662.19    445.43 o 
  14  34   4     2167.58     1607.73    413.33 o 
  16  34   4      151.07      247.71    319.35 o 
  18  34   4    14939.19    15293.73   1508.75 o 
  20  34   4     1047.92      675.83    405.42 o 
  22  34   4      703.15     1109.11    440.89 o 
  24  34   4     1469.41      653.90    553.10 o 
   0  36   4      585.01      900.60    269.84 o 
   2  36   4     3421.11     3550.30    266.54 o 
   4  36   4     9511.16     9510.03    424.70 o 
   6  36   4      260.69       66.40    331.31 o 
   8  36   4     6091.80     6287.81    632.96 o 
  10  36   4     3324.81     4324.60    441.39 o 
  12  36   4     5492.62     4846.14    595.86 o 
  14  36   4     1022.56     1440.49    394.99 o 
  16  36   4     6938.25     6395.31    861.72 o 
  18  36   4     1868.26     1953.23    496.31 o 
  20  36   4     3802.53     4893.52    651.24 o 
  22  36   4     2167.06     2357.71    735.07 o 
   2  38   4     3365.36     3520.62    341.28 o 
   4  38   4     4388.48     4364.88   1251.51 o 
   6  38   4     1608.74     2070.58    686.96 o 
   8  38   4     6886.61     7657.10    688.68 o 
  10  38   4     2197.83     1446.87    414.16 o 
  12  38   4      160.14      230.95    414.99 o 
  14  38   4     1697.68     1480.65    809.36 o 
  16  38   4     5563.00     6506.96    716.85 o 
  18  38   4     3025.98     3311.30    654.23 o 
  20  38   4     1621.00     1420.39    651.28 o 
   0  40   4    10502.38    10280.45   1024.38 o 
   2  40   4     1234.72     1629.57    371.38 o 
   4  40   4     1475.89      180.00    405.17 o 
   6  40   4      236.67       58.91    374.41 o 
   8  40   4     1151.62     1777.12    582.55 o 
  10  40   4     1830.88     2288.98    656.52 o 
  12  40   4     2273.52     1842.57    655.21 o 
  14  40   4     3059.62     2808.04    710.85 o 
  16  40   4      623.03      494.19    488.30 o 
  18  40   4      314.48      310.91    468.01 o 
   2  42   4     6411.35     7007.19    835.21 o 
   4  42   4      692.68      206.84    467.35 o 
   6  42   4      679.78     1115.36    503.35 o 
   8  42   4      234.07      -68.07    456.88 o 
  10  42   4     1467.09     1294.71    587.79 o 
  12  42   4      631.80      710.19    507.28 o 
  14  42   4      409.05      607.43    550.48 o 
   0  44   4     5558.73     7619.68    972.67 o 
   2  44   4     2135.37     2434.29    657.17 o 
   4  44   4      387.85      678.77    452.95 o 
   6  44   4      340.04      811.65    526.26 o 
   8  44   4      285.54     1123.22    585.17 o 
  10  44   4     1839.11     2078.21    670.92 o 
   2  46   4      996.43     1659.95    576.01 o 
   4  46   4     2927.37     3413.51    726.56 o 
   1   1   5   108037.58   117121.70   1112.96 o 
   5   1   5    86565.63    89824.66    875.11 o 
   7   1   5    89923.43    91295.43    827.16 o 
   9   1   5     3493.58     4124.45    102.45 o 
  11   1   5    62266.24    59943.81    651.40 o 
  13   1   5     9566.90     8209.15    160.34 o 
  15   1   5     2304.42     2751.24    140.27 o 
  17   1   5     7418.72     7808.05    232.99 o 
  19   1   5     1027.36      701.24    138.88 o 
  21   1   5     5982.00     6005.01    298.48 o 
  23   1   5    15906.97    16379.21    500.26 o 
  25   1   5     4909.02     5302.83    418.38 o 
  27   1   5      265.13      213.72    340.01 o 
  29   1   5     2506.27     2791.05    502.64 o 
  31   1   5     1393.26     2155.31    504.13 o 
  33   1   5      369.99      535.00    436.79 o 
   1   3   5    94010.29   104060.91   1082.93 o 
   3   3   5    63246.17    61081.87    605.66 o 
   5   3   5    14690.16    13370.92    165.70 o 
   7   3   5    45639.92    48226.86    493.53 o 
   9   3   5   143940.34   138740.81   1397.18 o 
  11   3   5    11235.06    11502.55    198.54 o 
  13   3   5     7827.54     9279.34    184.19 o 
  15   3   5    36102.75    34829.59    536.35 o 
  17   3   5     2400.01     2521.32    144.36 o 
  19   3   5     6154.78     5772.30    261.01 o 
  21   3   5     5601.40     5934.05    270.63 o 
  23   3   5     5963.14     6733.03    340.73 o 
  25   3   5     2243.05     2198.75    305.03 o 
  27   3   5     4552.11     4526.64    582.55 o 
  29   3   5      460.61      619.05    379.54 o 
  31   3   5      658.51      445.90    385.28 o 
  33   3   5     2388.44     2691.83    547.08 o 
   1   5   5     5864.01     6787.33    167.22 o 
   3   5   5   147261.33   138636.19   1285.31 o 
   5   5   5    39168.75    41771.72    425.33 o 
   7   5   5    62288.02    68274.63    685.81 o 
   9   5   5    25268.16    24511.74    336.73 o 
  11   5   5    51209.49    52423.93    647.57 o 
  13   5   5    67754.58    66121.48    871.45 o 
  15   5   5    15815.65    14543.97    319.09 o 
  17   5   5    25433.06    24228.24    426.92 o 
  19   5   5    16269.04    16074.62    380.54 o 
  21   5   5    12225.14    11262.63    352.15 o 
  23   5   5      238.02      -44.32    144.57 o 
  25   5   5     2638.52     2625.76    285.78 o 
  27   5   5      765.26      735.85    726.56 o 
  29   5   5     2521.74     3292.90    523.38 o 
  31   5   5     1013.70      996.33    519.72 o 
  33   5   5       48.34     -111.04    345.81 o 
   1   7   5    47189.04    55634.98    594.43 o 
   3   7   5     7116.63     6621.09    113.43 o 
   5   7   5    70718.09    70789.40    708.52 o 
   7   7   5    72020.27    69369.39    714.02 o 
   9   7   5     6711.19     7198.11    153.28 o 
  11   7   5    33640.29    30966.87    415.07 o 
  13   7   5    25670.42    22996.20    412.31 o 
  15   7   5     2874.76     3605.01    171.65 o 
  17   7   5    43922.76    40800.76    648.94 o 
  19   7   5    30488.40    32030.98    591.28 o 
  21   7   5     8539.29     9170.02    300.59 o 
  23   7   5     2144.71     2957.34    298.61 o 
  25   7   5     3724.90     3648.70    308.88 o 
  27   7   5      376.03      324.00    337.74 o 
  29   7   5     2970.89     3972.91    706.59 o 
  31   7   5     1257.72     1088.68    469.78 o 
  33   7   5       23.00      771.81    425.66 o 
   1   9   5    74104.16    73289.20    758.01 o 
   3   9   5    88111.70    93747.78    910.87 o 
   5   9   5    64757.80    66358.38    664.17 o 
   7   9   5    17205.13    17235.62    230.85 o 
   9   9   5    87142.32    91715.12    962.57 o 
  11   9   5    22084.10    22712.79    318.92 o 
  13   9   5     4333.12     3618.69    160.13 o 
  15   9   5    25221.18    24135.99    440.67 o 
  17   9   5    18385.58    17421.44    395.81 o 
  19   9   5    21934.07    20238.54    442.49 o 
  21   9   5     4850.64     4703.32    248.96 o 
  23   9   5    13912.29    13540.50    512.06 o 
  25   9   5     1806.92     2254.40    267.81 o 
  27   9   5     5065.43     4916.80    468.31 o 
  29   9   5      315.41      545.24    562.92 o 
  31   9   5      482.93      985.76    617.25 o 
   1  11   5    55887.43    50286.30    537.62 o 
   3  11   5   108833.35   107377.80   1052.92 o 
   5  11   5    35075.46    42356.58    443.00 o 
   7  11   5    30829.78    29973.89    339.32 o 
   9  11   5    41574.82    44833.35    515.88 o 
  11  11   5    36354.31    33718.43    506.27 o 
  13  11   5    21224.34    20692.38    388.32 o 
  15  11   5    20614.63    18618.16    379.69 o 
  17  11   5     3012.71     4234.65    210.91 o 
  19  11   5     2593.60     2671.11    183.61 o 
  21  11   5    18725.04    19012.53    493.18 o 
  23  11   5     5809.85     6258.88    372.10 o 
  25  11   5      828.73     1336.23    256.90 o 
  27  11   5     4289.88     4536.40    585.03 o 
  29  11   5     1943.96     2219.29    482.93 o 
  31  11   5     2658.41     3226.30    838.49 o 
   1  13   5   105581.98   110172.99   1136.59 o 
   3  13   5    48381.96    54955.36    582.72 o 
   5  13   5     8386.27     8595.83    159.85 o 
   7  13   5    32015.73    30373.16    401.42 o 
   9  13   5    23837.89    19910.70    331.55 o 
  11  13   5    33313.18    36950.57    628.10 o 
  13  13   5    21497.07    20076.38    420.13 o 
  15  13   5     7993.18     8116.57    259.21 o 
  17  13   5    19135.25    18173.61    444.93 o 
  19  13   5     5399.07     6012.43    286.67 o 
  21  13   5     4378.82     4640.29    288.05 o 
  23  13   5     6931.31     6890.39    400.41 o 
  25  13   5    10270.33    10457.08    526.87 o 
  27  13   5     1007.07     1030.31    311.02 o 
  29  13   5     1737.58     1786.69    467.38 o 
  31  13   5     2246.42     1615.44    748.81 o 
   1  15   5   100897.41    99483.21   1229.85 o 
   3  15   5    23661.11    22711.13    361.04 o 
   5  15   5    45605.30    47787.49    623.97 o 
   7  15   5    11259.68    11800.49    236.39 o 
   9  15   5    22309.82    18837.55    340.57 o 
  11  15   5     9910.44     9387.90    251.49 o 
  13  15   5    37614.45    33663.94    603.74 o 
  15  15   5     4635.41     4680.53    230.61 o 
  17  15   5     9920.11    10186.93    307.14 o 
  19  15   5     2195.01     2481.12    196.31 o 
  21  15   5     6390.59     6502.95    362.48 o 
  23  15   5    11531.27    12468.73    505.41 o 
  25  15   5     2990.42     3024.52    341.45 o 
  27  15   5     1558.68     2013.60    483.18 o 
  29  15   5     4026.20     3382.76    723.94 o 
   1  17   5    28514.83    29489.34    450.42 o 
   3  17   5    78250.56    78365.70    980.67 o 
   5  17   5     1797.41     1900.08    112.32 o 
   7  17   5     7429.97     9542.35    216.79 o 
   9  17   5    24918.27    26359.39    414.14 o 
  11  17   5    44967.07    40646.66    645.46 o 
  13  17   5    12376.78    11113.22    322.47 o 
  15  17   5    14013.67    14156.89    357.23 o 
  17  17   5     1762.66     1656.70    163.92 o 
  19  17   5     2770.27     3112.39    228.23 o 
  21  17   5    16367.92    15893.35    559.23 o 
  23  17   5     7057.60     7042.80    617.19 o 
  25  17   5     1197.15     1118.99    415.10 o 
  27  17   5     4786.62     5675.02    653.10 o 
  29  17   5     1844.71     2374.66    512.80 o 
   1  19   5    21419.31    21822.44    379.32 o 
   3  19   5    16002.53    15230.66    339.24 o 
   5  19   5    12567.93    13865.71    270.57 o 
   7  19   5    30397.07    30250.03    461.29 o 
   9  19   5    33643.72    30677.50    498.47 o 
  11  19   5    12450.77    11579.26    312.97 o 
  13  19   5     8346.68     8429.41    276.90 o 
  15  19   5    10405.40    10310.28    331.93 o 
  17  19   5    15742.99    16355.36    476.19 o 
  19  19   5    19018.10    18807.31    541.74 o 
  21  19   5     4763.31     5100.86    401.11 o 
  23  19   5     1644.61     1547.85    332.25 o 
  25  19   5     2630.89     1846.81    456.81 o 
  27  19   5     3520.77     3328.03   1199.47 o 
  29  19   5      239.16     -227.80    348.92 o 
  31  19   5      898.16      100.15    498.77 o 
   1  21   5    11852.33    13067.04    283.43 o 
   3  21   5    10866.43    10116.08    243.22 o 
   5  21   5    42224.36    40010.24    570.23 o 
   7  21   5    10401.51    10094.70    257.99 o 
   9  21   5     3863.93     3350.22    178.11 o 
  11  21   5    25668.29    24539.60    529.67 o 
  13  21   5    15515.49    15911.88    418.63 o 
  15  21   5     3229.95     3110.77    216.90 o 
  17  21   5    14488.17    14426.68    467.79 o 
  19  21   5     9611.25     9829.58    526.81 o 
  21  21   5     4381.34     3946.06    500.63 o 
  23  21   5     1969.91     2024.64    459.35 o 
  25  21   5     1081.21     1164.36    414.21 o 
  27  21   5      309.62      965.91    460.35 o 
  29  21   5     1154.72      613.97    575.35 o 
  31  21   5     1132.32     1563.08    659.14 o 
   1  23   5      242.67       33.78     82.37 o 
   3  23   5    34232.22    32667.04    525.17 o 
   5  23   5    21114.64    21381.05    381.48 o 
   7  23   5    15749.01    15381.43    349.33 o 
   9  23   5    10576.99    10416.03    381.89 o 
  11  23   5    17483.23    17699.85    444.26 o 
  13  23   5     4943.90     4310.50    244.34 o 
  15  23   5    13978.96    14220.21    511.27 o 
  17  23   5     9814.07     9867.19    393.78 o 
  19  23   5     3918.22     4293.87    376.76 o 
  21  23   5     3409.46     4892.14    577.11 o 
  23  23   5      160.77      -15.70    312.65 o 
  25  23   5       99.94     -429.41    480.44 o 
  27  23   5     1842.22      875.33    422.04 o 
  29  23   5     2380.01     3700.20    770.41 o 
   1  25   5    21344.56    21270.14    380.18 o 
   3  25   5    24141.00    24441.10    457.10 o 
   5  25   5      252.86      228.49    103.52 o 
   7  25   5     3457.61     3446.36    197.23 o 
   9  25   5    33761.52    31110.89    629.53 o 
  11  25   5     2956.84     3262.32    249.36 o 
  13  25   5    10046.95     9975.32    363.30 o 
  15  25   5    10021.39     9075.84    386.87 o 
  17  25   5      744.60      766.60    191.17 o 
  19  25   5     1719.69     1148.94    311.26 o 
  21  25   5     2105.46     1745.75    448.02 o 
  23  25   5     2054.62     2155.28    505.97 o 
  25  25   5     4660.38     5750.04    695.09 o 
  27  25   5     2707.89     1610.21    614.63 o 
  29  25   5       18.70     -399.28    486.33 o 
   1  27   5    23280.41    22665.51    483.35 o 
   3  27   5     4778.14     4762.68    224.62 o 
   5  27   5     7601.66     7009.69    263.04 o 
   7  27   5    14966.65    14365.79    419.98 o 
   9  27   5      388.72      260.79    149.19 o 
  11  27   5     2836.68     3173.14    247.34 o 
  13  27   5     4016.85     4573.95    290.53 o 
  15  27   5      693.06      550.63    201.78 o 
  17  27   5      132.89      -32.51    231.61 o 
  19  27   5     2463.44     1843.51    428.69 o 
  21  27   5     2407.78     1528.82    472.68 o 
  23  27   5     4423.87     5039.16    666.47 o 
  25  27   5     3478.01     3054.40   1058.09 o 
  27  27   5      251.65     1192.60    630.34 o 
   1  29   5    23658.45    22933.04    512.98 o 
   3  29   5     2787.56     2858.46    186.44 o 
   5  29   5     9755.64    10019.40    345.78 o 
   7  29   5     3744.31     4387.31    276.18 o 
   9  29   5     1780.02     1939.35    213.89 o 
  11  29   5     6195.14     6105.46    418.97 o 
  13  29   5      948.09      610.58    224.75 o 
  15  29   5     2777.11     2323.16    353.05 o 
  17  29   5     2633.95     3061.27    399.46 o 
  19  29   5      310.95      -51.36    378.99 o 
  21  29   5     1796.75     1507.54    475.04 o 
  23  29   5     5063.85     4883.65    935.69 o 
  25  29   5     1791.90     1931.59    712.16 o 
  27  29   5     1195.85      562.26    565.54 o 
   1  31   5     4039.16     3970.11    224.70 o 
   3  31   5     4532.89     4767.99    227.35 o 
   5  31   5     6838.74     8241.12    357.44 o 
   7  31   5     1127.29     1017.81    189.23 o 
   9  31   5     8871.97     8539.91    380.42 o 
  11  31   5     3137.95     3645.81    337.66 o 
  13  31   5      408.68      636.05    284.28 o 
  15  31   5     7637.48     8361.28    676.37 o 
  17  31   5     2355.96     3004.58    526.58 o 
  19  31   5     1137.40     1073.05    432.99 o 
  21  31   5     4068.41     3851.60    592.13 o 
  23  31   5     2364.22     1827.17    512.97 o 
  25  31   5      653.58      888.89    600.88 o 
   1  33   5     1219.09     1420.64    194.68 o 
   3  33   5     7532.29     8265.82    291.97 o 
   5  33   5     6375.80     6766.81    316.43 o 
   7  33   5     2367.73     2145.35    242.41 o 
   9  33   5     2640.02     2873.58    321.70 o 
  11  33   5     4455.81     5243.14    534.08 o 
  13  33   5     9388.57     9615.84    608.56 o 
  15  33   5     1258.19      808.82    379.67 o 
  17  33   5      758.50     1496.88    449.25 o 
  19  33   5     5115.25     4879.76   1531.99 o 
  21  33   5     4328.17     3788.74    632.31 o 
  23  33   5      128.74     -372.44    372.44 o 
   1  35   5      985.84      740.17    140.13 o 
   3  35   5     1032.86     1112.93    155.29 o 
   5  35   5     6154.17     6656.66    342.15 o 
   7  35   5     4476.22     5129.97    459.58 o 
   9  35   5     1124.81      918.73    378.50 o 
  11  35   5     4866.27     4750.95    765.18 o 
  13  35   5      982.97     1440.60    424.08 o 
  15  35   5      310.89       77.97    364.53 o 
  17  35   5     7133.78     8000.26    778.83 o 
  19  35   5     5153.26     5824.03    708.50 o 
  21  35   5      561.76      528.23    509.90 o 
   1  37   5     1627.63     1555.68    235.51 o 
   3  37   5     3514.44     3692.59    390.29 o 
   5  37   5     4093.81     4222.42    352.24 o 
   7  37   5       68.02       80.51    237.31 o 
   9  37   5     6434.12     6715.66    679.62 o 
  11  37   5     2496.33     2230.18    464.26 o 
  13  37   5      355.07      471.55    356.08 o 
  15  37   5     4761.46     3704.51    571.28 o 
  17  37   5     2321.32     3091.55    556.19 o 
  19  37   5     1067.91     1163.80    591.06 o 
   1  39   5     3221.82     3981.74    375.64 o 
   3  39   5     6567.09     6601.73    643.95 o 
   5  39   5     1116.73     1162.21    369.44 o 
   7  39   5     2726.52     2210.71    465.12 o 
   9  39   5     2486.70     2121.15    463.87 o 
  11  39   5      869.81      952.85    417.89 o 
  13  39   5     2043.99      875.76    422.17 o 
  15  39   5     1655.64     2385.83    511.15 o 
  17  39   5      721.53      962.85    566.19 o 
   1  41   5     8599.15     9375.48    739.94 o 
   3  41   5      685.46      226.48    405.17 o 
   5  41   5      103.14     -330.55    411.72 o 
   7  41   5     2844.26     2501.29    681.39 o 
   9  41   5      626.84      714.10    482.08 o 
  11  41   5     1084.42     1556.05    558.01 o 
  13  41   5     1060.24     1558.37    473.71 o 
   1  43   5     2617.11     3342.82    723.28 o 
   3  43   5     1981.69     3218.45    731.79 o 
   5  43   5     2074.39     2446.07    688.59 o 
   7  43   5      142.36     -339.06    385.53 o 
   9  43   5      511.91     1081.98    594.34 o 
   1  45   5     1482.22     1704.46    598.26 o 
   3  45   5     1871.70     2366.22    669.61 o 
   2   0   6    21271.63    19018.57    330.59 o 
   6   0   6   135006.27   136389.94   1867.37 o 
  10   0   6   100408.37   109711.72   1467.05 o 
  14   0   6    43773.79    40512.85    809.39 o 
  18   0   6    17985.04    18265.74    640.48 o 
  22   0   6     1017.31      804.92    271.94 o 
  26   0   6     5250.11     6552.10    925.54 o 
  30   0   6     1797.82     2440.18    727.87 o 
   0   2   6    67728.59    63969.31    975.79 o 
   2   2   6    31291.90    31781.24    375.36 o 
   4   2   6    14790.59    17446.79    231.27 o 
   6   2   6      790.42      778.09     58.62 o 
   8   2   6     4012.89     4897.43    106.76 o 
  10   2   6    51294.02    44688.77    484.74 o 
  12   2   6    79509.14    76971.77    818.40 o 
  14   2   6    41991.23    42087.86    588.72 o 
  16   2   6      537.69      727.54    123.83 o 
  18   2   6      773.34      750.52    134.58 o 
  20   2   6     4864.10     4821.76    261.53 o 
  22   2   6    14782.85    15620.84    496.11 o 
  24   2   6     4169.74     4607.01    305.86 o 
  26   2   6     4702.15     4806.00    597.06 o 
  28   2   6      261.64     -300.85    351.32 o 
  30   2   6      598.06      560.47    382.65 o 
  32   2   6     3081.77     3118.81    587.55 o 
   2   4   6     9685.78     9568.04    166.69 o 
   4   4   6    98339.00    99141.17    913.49 o 
   6   4   6    39059.98    36135.57    376.48 o 
   8   4   6    34018.98    33496.39    380.95 o 
  10   4   6     5036.47     5009.20    120.27 o 
  12   4   6       39.24       14.30     57.70 o 
  14   4   6     5878.85     6138.83    183.63 o 
  16   4   6    53245.02    49847.50    810.69 o 
  18   4   6     6133.21     6909.58    258.11 o 
  20   4   6    23549.26    22351.72    493.46 o 
  22   4   6     1267.37      785.89    192.27 o 
  24   4   6     2115.12     1812.41    234.05 o 
  26   4   6      740.07      521.53    411.72 o 
  28   4   6     5233.47     5630.39   1892.97 o 
  30   4   6     4964.27     5623.43    682.04 o 
  32   4   6     2572.34     2727.51    591.93 o 
   0   6   6    97025.35    89361.66   1386.55 o 
   2   6   6    19125.83    19175.44    251.01 o 
   4   6   6    43609.88    40855.29    423.82 o 
   6   6   6     4161.56     3997.35     96.49 o 
   8   6   6   104036.50   105497.25   1091.56 o 
  10   6   6     6018.09     6115.76    143.27 o 
  12   6   6    31189.66    28978.90    478.06 o 
  14   6   6    30566.12    29553.92    509.52 o 
  16   6   6    18735.86    17199.02    393.71 o 
  18   6   6      328.91      292.12    119.52 o 
  20   6   6    12249.58    12318.59    366.75 o 
  22   6   6     4470.67     4393.30    331.02 o 
  24   6   6     8331.41     8685.31    439.08 o 
  26   6   6     1575.30     1532.33    330.24 o 
  28   6   6     5685.25     6329.58   1010.96 o 
  30   6   6      154.77      403.86    521.68 o 
  32   6   6     4279.69     5505.47   1059.73 o 
   2   8   6    26394.25    27840.51    344.43 o 
   4   8   6    38710.45    41382.64    457.72 o 
   6   8   6   124531.30   126046.99   1253.40 o 
   8   8   6    12947.86    14195.34    215.65 o 
  10   8   6    19683.83    21164.04    298.30 o 
  12   8   6     2424.09     2181.01    130.04 o 
  14   8   6     1064.45      982.24    118.66 o 
  16   8   6      134.10       39.99    106.41 o 
  18   8   6    23781.44    22803.90    480.80 o 
  20   8   6     4956.99     5219.40    275.33 o 
  22   8   6     4902.50     4660.16    271.56 o 
  24   8   6      230.45      343.00    250.90 o 
  26   8   6      764.79     1258.97    386.62 o 
  28   8   6      735.87      837.83    590.41 o 
  30   8   6    10581.96    13088.49   1368.68 o 
   0  10   6     9255.82     9967.04    227.90 o 
   2  10   6   101572.03    99407.04    954.84 o 
   4  10   6      218.76      131.85     44.07 o 
   6  10   6     1165.31     1052.91     61.48 o 
   8  10   6    47006.38    44554.98    486.07 o 
  10  10   6    31313.11    28741.31    413.29 o 
  12  10   6     8773.19     8346.24    233.85 o 
  14  10   6    34545.21    33066.04    636.21 o 
  16  10   6     4081.93     4004.33    218.57 o 
  18  10   6     8763.91     9160.00    314.30 o 
  20  10   6      440.76      137.65    145.10 o 
  22  10   6    11482.61    11489.46    421.69 o 
  24  10   6     2276.98     1799.46    329.79 o 
  26  10   6     5429.27     5696.66    635.06 o 
  28  10   6     5060.10     6589.31    804.45 o 
  30  10   6      285.45      491.57    647.36 o 
   2  12   6     9135.25     9590.86    174.71 o 
   4  12   6    40298.70    42029.26    513.58 o 
   6  12   6    39429.96    40000.71    518.22 o 
   8  12   6    14746.10    17292.43    300.61 o 
  10  12   6    60184.51    60678.98    870.00 o 
  12  12   6     3070.55     3578.89    176.08 o 
  14  12   6    30308.71    29566.69    598.01 o 
  16  12   6     5801.44     5879.69    264.82 o 
  18  12   6    14744.89    14032.86    445.95 o 
  20  12   6    11721.34    11517.77    415.48 o 
  22  12   6     1296.19     1191.77    218.48 o 
  24  12   6      459.74      406.58    216.74 o 
  26  12   6     5557.97     7108.19    686.85 o 
  28  12   6     1882.38     2162.42    493.82 o 
  30  12   6     2306.37     2733.09    534.60 o 
   0  14   6   109292.06   110369.11   2217.03 o 
   2  14   6      220.00       85.18     71.33 o 
   4  14   6    16033.22    15855.70    327.45 o 
   6  14   6      145.35      121.38     70.32 o 
   8  14   6    28108.52    26126.76    404.04 o 
  10  14   6     5353.95     5208.73    200.89 o 
  12  14   6   187341.39   180384.92   2393.87 o 
  14  14   6       57.43       21.28    105.08 o 
  16  14   6     6798.97     6976.82    301.05 o 
  18  14   6      532.51      908.78    177.18 o 
  20  14   6     7783.03     8292.77    474.85 o 
  22  14   6     1232.15     1577.80    239.79 o 
  24  14   6     9323.54     9681.46    616.59 o 
  26  14   6      364.65      309.76    366.19 o 
  28  14   6      198.21     -148.07    712.48 o 
  30  14   6       35.91      488.30    555.06 o 
   2  16   6    16907.77    18582.16    369.11 o 
   4  16   6    40351.84    36196.61    596.25 o 
   6  16   6    16286.37    18265.84    354.51 o 
   8  16   6    30746.59    28686.17    489.37 o 
  10  16   6    52303.32    54078.71    922.11 o 
  12  16   6     2249.52     2550.49    193.47 o 
  14  16   6    16036.65    14456.30    419.93 o 
  16  16   6    13370.93    13447.88    482.55 o 
  18  16   6     8001.33     8269.42    361.90 o 
  20  16   6     5338.56     6004.41    362.20 o 
  22  16   6     1940.63     1452.39    323.23 o 
  24  16   6      526.05      577.15    826.05 o 
  26  16   6      828.47      557.25    388.59 o 
  28  16   6     2593.63     3205.37    576.48 o 
  30  16   6      919.02      178.04    515.14 o 
   0  18   6     5276.23     5214.54    300.28 o 
   2  18   6    53331.56    49105.24    716.64 o 
   4  18   6    13765.92    12927.32    289.28 o 
   6  18   6     4921.44     4757.61    177.72 o 
   8  18   6    15137.47    14286.20    366.22 o 
  10  18   6    30675.24    30199.26    642.07 o 
  12  18   6     9095.71     9492.38    310.36 o 
  14  18   6    27358.60    26207.70    602.11 o 
  16  18   6      990.85      971.40    167.94 o 
  18  18   6     1590.45     1555.87    268.33 o 
  20  18   6     3710.66     3412.47    272.18 o 
  22  18   6     5746.02     6157.72    648.66 o 
  24  18   6      177.98      804.42    421.09 o 
  26  18   6     3868.91     2932.77    545.83 o 
  28  18   6      523.15      534.20    447.06 o 
  30  18   6      530.55     -241.53    507.28 o 
   2  20   6     1992.46     2331.49    139.80 o 
   4  20   6     4259.30     4790.74    195.35 o 
   6  20   6    76472.39    74158.51   1023.99 o 
   8  20   6    13862.62    14333.21    404.88 o 
  10  20   6     8802.03     8777.75    318.65 o 
  12  20   6     6724.44     6636.37    298.45 o 
  14  20   6     4725.42     5303.26    282.84 o 
  16  20   6      148.58     -138.98    138.98 o 
  18  20   6    14015.64    15247.86    499.02 o 
  20  20   6     2740.38     2958.20    491.88 o 
  22  20   6     1284.24      905.83    424.37 o 
  24  20   6     1087.38      479.14    393.96 o 
  26  20   6     1307.41     1337.26    574.37 o 
  28  20   6      146.70      172.15    483.72 o 
  30  20   6     4940.98     7940.41   1074.78 o 
   0  22   6    22940.20    21842.73    780.85 o 
   2  22   6    10294.90    10749.75    341.81 o 
   4  22   6    11255.46     9122.61    288.09 o 
   6  22   6     4613.73     4783.69    251.27 o 
   8  22   6    30702.99    31534.68    718.74 o 
  10  22   6    15529.89    15304.11    463.38 o 
  12  22   6    19169.69    18690.79    535.51 o 
  14  22   6     1758.97     1804.71    195.15 o 
  16  22   6    10282.04     9204.39    360.47 o 
  18  22   6      420.72      200.27    205.66 o 
  20  22   6     2230.08     3154.91    501.97 o 
  22  22   6     4161.73     4584.98    597.06 o 
  24  22   6     3272.50     3067.04    551.70 o 
  26  22   6     1817.34     2028.41    540.86 o 
  28  22   6     3212.86     2773.35    778.92 o 
   2  24   6     2695.54     2937.11    206.98 o 
   4  24   6    37895.98    35701.14    669.66 o 
   6  24   6    10211.55    10246.56    346.57 o 
   8  24   6     6946.29     7130.72    331.30 o 
  10  24   6     4276.68     3259.23    248.44 o 
  12  24   6      771.18      977.88    178.22 o 
  14  24   6     3320.64     3652.45    253.26 o 
  16  24   6     5745.36     6699.54    519.88 o 
  18  24   6     2513.45     2688.68    374.30 o 
  20  24   6     7102.19     7640.49    727.90 o 
  22  24   6      750.65      184.92    360.57 o 
  24  24   6      637.65      470.55    872.52 o 
  26  24   6      933.61      568.15    538.70 o 
  28  24   6     4560.05     6767.45   1021.11 o 
   0  26   6     8526.91     8762.03    409.83 o 
   2  26   6    15918.80    14751.33    381.14 o 
   4  26   6     1820.51     1489.19    166.24 o 
   6  26   6     1509.30     1910.45    203.92 o 
   8  26   6     2926.73     2802.05    235.35 o 
  10  26   6     4036.16     4170.80    275.39 o 
  12  26   6    17613.40    16870.40    522.29 o 
  14  26   6     2745.25     2791.14    275.41 o 
  16  26   6     1193.75     1271.18    254.37 o 
  18  26   6     1875.25      980.36    404.41 o 
  20  26   6     1251.24      975.09    427.33 o 
  22  26   6      768.35     -174.40    451.32 o 
  24  26   6     3221.79     3783.88    609.39 o 
  26  26   6     3527.26     4395.34    900.67 o 
   2  28   6     3774.74     4597.26    305.94 o 
   4  28   6     1112.10     1149.86    159.89 o 
   6  28   6    10391.88    10757.30    399.57 o 
   8  28   6      545.00      458.08    161.51 o 
  10  28   6    11673.94    10927.68    418.06 o 
  12  28   6      830.85      806.92    205.44 o 
  14  28   6    10167.71    10665.55    537.34 o 
  16  28   6     2501.91     3168.12    391.09 o 
  18  28   6     4203.04     3630.46    630.01 o 
  20  28   6      293.03      188.99    556.37 o 
  22  28   6     1627.09     1125.53    466.09 o 
  24  28   6     1737.90     1754.21    710.85 o 
  26  28   6     1845.23     1792.17    676.81 o 
   0  30   6     2101.77     2229.58    265.20 o 
   2  30   6     6648.71     7022.75    271.14 o 
   4  30   6      160.68     -111.28    128.75 o 
   6  30   6     1625.55     1654.40    211.60 o 
   8  30   6      236.15      -44.67    145.06 o 
  10  30   6    10365.66    11263.49    479.86 o 
  12  30   6    15496.48    15006.25    629.22 o 
  14  30   6     8202.59     7830.33    923.25 o 
  16  30   6      851.20      400.61    354.74 o 
  18  30   6      662.32      743.15    397.95 o 
  20  30   6     1530.67     1824.77    499.80 o 
  22  30   6     4577.83     6906.22   1022.42 o 
  24  30   6     1871.97     1627.23    673.54 o 
   2  32   6        6.55     -103.73    103.73 o 
   4  32   6     5156.34     5543.65    291.46 o 
   6  32   6     6854.23     6940.46    385.94 o 
   8  32   6     8665.12     8953.55    476.89 o 
  10  32   6     5087.18     4992.87    839.11 o 
  12  32   6      925.16      328.82    352.51 o 
  14  32   6     1298.24      882.52    418.97 o 
  16  32   6     6813.73     8954.34    787.00 o 
  18  32   6     2690.02     3027.45    551.87 o 
  20  32   6     3439.29     2891.92    560.30 o 
  22  32   6      468.23      204.88    536.74 o 
   0  34   6     5511.36     6011.98    402.87 o 
   2  34   6      495.24      506.40    147.75 o 
   4  34   6     6893.49     6928.33    511.26 o 
   6  34   6      311.03      310.48    203.20 o 
   8  34   6    10966.80    11812.26    794.27 o 
  10  34   6     1032.55      431.43    592.70 o 
  12  34   6     4886.45     5163.80    624.30 o 
  14  34   6     3642.72     3116.91    559.21 o 
  16  34   6     1136.20     1212.22    583.54 o 
  18  34   6      331.53       98.99    407.76 o 
  20  34   6     2196.18     1637.70    689.25 o 
   2  36   6     1282.12      987.87    313.76 o 
   4  36   6     3525.23     4105.47    423.59 o 
   6  36   6    10863.23    11095.58    645.05 o 
   8  36   6     1166.27     1394.74    629.36 o 
  10  36   6     1127.60      967.84    435.28 o 
  12  36   6      446.87      304.63    356.45 o 
  14  36   6      944.08     1370.80    453.23 o 
  16  36   6     1282.44     1291.17    465.05 o 
  18  36   6     2205.31     1609.55    680.08 o 
   0  38   6     1503.29     1882.94    412.80 o 
   2  38   6     5760.89     5992.35    634.88 o 
   4  38   6      466.17      771.04    702.99 o 
   6  38   6      248.12       76.65    339.52 o 
   8  38   6     3495.08     4102.57    574.05 o 
  10  38   6     2774.92     3784.69    576.21 o 
  12  38   6      542.14      707.70    414.93 o 
  14  38   6     1502.65      752.10    414.29 o 
  16  38   6      769.76       45.16    488.95 o 
   2  40   6     1866.12     2428.74    383.39 o 
   4  40   6     1232.43     2186.51    468.87 o 
   6  40   6     1958.30     2415.00    496.04 o 
   8  40   6     1506.59     1171.88    421.87 o 
  10  40   6     1533.74     1763.07    466.92 o 
  12  40   6      196.73      311.57    471.93 o 
   0  42   6     5657.42     6220.24    960.89 o 
   2  42   6      424.25      541.09    360.98 o 
   4  42   6      211.40     -234.85    330.41 o 
   6  42   6      303.51      908.14    410.47 o 
   8  42   6      696.94      686.63    538.04 o 
   1   1   7    36763.09    36174.79    432.06 o 
   3   1   7    14271.51    11445.11    170.96 o 
   5   1   7    25260.93    25490.14    352.66 o 
   7   1   7    11386.90    11479.02    213.78 o 
   9   1   7    19633.69    18902.11    241.38 o 
  11   1   7    51749.87    51107.65    542.77 o 
  13   1   7    49215.42    49098.74    616.88 o 
  15   1   7     2685.61     2388.75    183.16 o 
  17   1   7    22475.84    22574.93    545.87 o 
  19   1   7    14350.63    14109.72    469.00 o 
  21   1   7     9120.52     8902.46    395.87 o 
  23   1   7     2358.92     2270.43    249.86 o 
  25   1   7     3988.05     3791.61    367.83 o 
  27   1   7      272.64       76.28    347.63 o 
  29   1   7      201.74     -292.90    292.90 o 
  31   1   7      150.51     -188.10    375.22 o 
   1   3   7    26880.67    29664.97    387.06 o 
   3   3   7    54960.83    52380.02    559.99 o 
   5   3   7     1322.96     1201.67     65.18 o 
   7   3   7     1600.83     1584.06     82.72 o 
   9   3   7    32437.37    33247.38    392.26 o 
  11   3   7    41573.10    41050.99    468.46 o 
  13   3   7    11260.64    11295.92    228.28 o 
  15   3   7    29806.62    28868.41    628.19 o 
  17   3   7    11673.07    11866.04    379.51 o 
  19   3   7     6245.62     7331.37    424.94 o 
  21   3   7     8375.79     8782.59    391.34 o 
  23   3   7     5437.87     5715.24    375.11 o 
  25   3   7     1867.12     1200.64    318.29 o 
  27   3   7     3422.69     4040.60   1266.24 o 
  29   3   7     1615.05     2087.38    785.47 o 
  31   3   7     1222.54     1799.37    780.23 o 
   1   5   7    22342.67    21356.46    299.01 o 
   3   5   7    32610.25    34854.72    377.90 o 
   5   5   7    28024.74    26679.08    306.09 o 
   7   5   7    66523.60    65665.35    675.74 o 
   9   5   7    20684.23    22211.55    287.12 o 
  11   5   7     3239.68     3023.77    132.94 o 
  13   5   7     3182.59     3855.39    165.91 o 
  15   5   7    24882.02    24521.65    553.21 o 
  17   5   7     7434.44     7484.41    311.81 o 
  19   5   7     6466.49     7285.50    321.09 o 
  21   5   7    12455.42    13152.69    420.75 o 
  23   5   7     5392.62     6115.54    388.39 o 
  25   5   7      420.78      418.25    324.18 o 
  27   5   7     4967.59     5889.04   1000.16 o 
  29   5   7     2844.97     3187.03    896.74 o 
  31   5   7     4569.61     5521.18   1068.89 o 
   1   7   7    63052.54    60518.24    611.56 o 
   3   7   7     1756.68     1616.78     81.48 o 
   5   7   7    51274.96    50923.69    522.94 o 
   7   7   7    49088.55    50725.66    550.05 o 
   9   7   7    15209.82    14948.90    246.15 o 
  11   7   7      229.57      214.90     79.95 o 
  13   7   7     2623.48     2529.53    162.70 o 
  15   7   7     2633.50     2341.15    196.72 o 
  17   7   7    10740.36    11005.28    399.28 o 
  19   7   7    12338.02    11781.06    422.23 o 
  21   7   7      199.98      427.97    172.06 o 
  23   7   7     5756.72     6058.17    426.95 o 
  25   7   7     4539.36     4152.50    835.21 o 
  27   7   7     1706.21     1491.08    689.90 o 
  29   7   7     6622.44     9165.09   1251.51 o 
   1   9   7    44038.83    44267.62    532.68 o 
   5   9   7    30522.51    30534.79    392.17 o 
   7   9   7    32820.81    31940.20    421.28 o 
   9   9   7    27927.61    27477.23    453.62 o 
  11   9   7     7158.35     7539.49    224.96 o 
  13   9   7      527.06      392.78    131.00 o 
  15   9   7     5691.23     6050.83    295.73 o 
  17   9   7    15145.71    14680.09    460.56 o 
  19   9   7     4902.98     5284.59    310.23 o 
  21   9   7     6318.08     6631.82    347.93 o 
  23   9   7     3547.35     3909.79    318.60 o 
  25   9   7     2596.44     1890.36    731.79 o 
  27   9   7     2109.07     2834.23    831.29 o 
  29   9   7     4934.79     4449.67    990.34 o 
   1  11   7    13955.76    12695.46    267.57 o 
   3  11   7    53400.19    52921.81    715.78 o 
   5  11   7     1668.62     1935.16    110.43 o 
   7  11   7     4100.17     5112.18    160.98 o 
   9  11   7    22024.66    20493.33    369.42 o 
  11  11   7    27442.04    25467.57    566.48 o 
  13  11   7     7385.53     7880.38    305.67 o 
  15  11   7    18611.36    17893.21    474.35 o 
  17  11   7      763.02      757.41    177.87 o 
  19  11   7     1583.49     1280.39    195.37 o 
  21  11   7    10779.24    10737.64    454.44 o 
  23  11   7      220.49      -65.47    226.16 o 
  25  11   7     2142.41     2026.50    737.03 o 
  27  11   7     3862.02     3725.73    901.98 o 
  29  11   7     1044.41      765.77    915.07 o 
   1  13   7     7463.05     6353.68    212.60 o 
   3  13   7     9943.76     9745.59    235.08 o 
   5  13   7    10141.77     9905.82    231.16 o 
   7  13   7     8626.83     8662.49    218.71 o 
   9  13   7     8684.12     8641.51    325.42 o 
  11  13   7    26474.38    26610.21    632.46 o 
  13  13   7    25286.70    22986.95    544.89 o 
  15  13   7     9352.99     9054.50    338.83 o 
  17  13   7     3946.52     4090.44    255.91 o 
  19  13   7    15082.76    15125.45    492.34 o 
  21  13   7     1147.50     1276.82    219.04 o 
  23  13   7     1255.72     1410.18    465.53 o 
  25  13   7     4567.90     4394.01    606.12 o 
  27  13   7     2549.62     3203.36   1221.40 o 
  29  13   7       47.24     -191.78    501.39 o 
   1  15   7     5515.06     5484.88    192.93 o 
   3  15   7     4310.53     4385.69    178.27 o 
   5  15   7     1938.27     1916.93    153.49 o 
   7  15   7    12252.65    11533.92    337.48 o 
   9  15   7     9045.89     8711.11    339.75 o 
  11  15   7    23460.10    23163.78    589.57 o 
  13  15   7    30044.12    30229.79    713.92 o 
  15  15   7     4609.16     5092.35    300.42 o 
  17  15   7     2941.29     3396.19    283.51 o 
  19  15   7    11639.29    11066.78    488.02 o 
  21  15   7     2110.10     2365.79    336.85 o 
  23  15   7     5357.63     4834.62    780.88 o 
  25  15   7     2921.62     3338.03    565.49 o 
  27  15   7     1043.21     1147.46    469.97 o 
  29  15   7      263.74     -425.46    425.46 o 
   1  17   7      347.32      153.74    113.42 o 
   3  17   7    17195.23    15147.14    460.90 o 
   5  17   7     5160.83     4919.34    261.16 o 
   7  17   7     7405.92     6633.45    280.29 o 
   9  17   7    20647.22    20703.84    548.70 o 
  11  17   7    19652.51    19095.67    537.90 o 
  13  17   7     2693.02     3105.12    241.59 o 
  15  17   7    14191.19    14012.98    462.57 o 
  17  17   7     5284.39     5040.78    311.38 o 
  19  17   7      363.64      194.29    187.27 o 
  21  17   7     6576.76     7158.07    452.11 o 
  23  17   7      456.33      391.23    368.00 o 
  25  17   7      422.72      554.31    370.19 o 
  27  17   7      707.11      677.68    458.44 o 
  29  17   7      577.49      666.99    611.35 o 
   1  19   7    22408.96    20004.19    559.34 o 
   3  19   7     5794.49     6022.60    284.61 o 
   5  19   7    13015.77    12624.52    365.17 o 
   7  19   7    31144.29    29258.58    744.81 o 
   9  19   7    22659.41    22332.47    588.07 o 
  11  19   7     5738.35     6032.95    321.09 o 
  13  19   7     1536.44     1742.22    205.44 o 
  15  19   7     4556.58     4741.62    279.38 o 
  17  19   7     6226.14     6888.05    435.00 o 
  19  19   7     1300.19      872.04    308.75 o 
  21  19   7     1554.34     1828.38    329.95 o 
  23  19   7     1987.14     2089.22    654.56 o 
  25  19   7     1709.39      902.78    427.08 o 
  27  19   7      226.43       48.44    512.52 o 
  29  19   7     1811.41     2882.66    748.16 o 
   1  21   7    17595.19    17229.63    435.43 o 
   3  21   7     1694.01     1248.50    162.00 o 
   5  21   7    35408.04    34704.67    653.86 o 
   7  21   7    22519.10    24034.30    666.49 o 
   9  21   7     3449.43     3445.21    248.13 o 
  11  21   7      424.17      385.53    161.71 o 
  13  21   7     1856.75     2032.20    204.03 o 
  15  21   7      509.65      180.54    149.14 o 
  17  21   7     8996.07     9217.15    488.66 o 
  19  21   7     5234.36     5917.47    423.33 o 
  21  21   7      694.23      408.55    541.97 o 
  23  21   7     1682.95     2591.35    518.04 o 
  25  21   7     1273.87     1576.78    486.77 o 
  27  21   7      278.86      -60.22    504.01 o 
   1  23   7     9414.27     9187.36    300.46 o 
   3  23   7    32054.20    30598.29    643.10 o 
   5  23   7     3462.85     3890.65    242.45 o 
   7  23   7    10600.32    10125.44    390.50 o 
   9  23   7     8846.68     8751.45    372.93 o 
  11  23   7     5803.16     6003.90    307.53 o 
  13  23   7      465.46      248.29    148.47 o 
  15  23   7     5801.55     6267.91    424.11 o 
  17  23   7     1454.62     1756.70    278.29 o 
  19  23   7      849.71      775.42    287.24 o 
  21  23   7     4118.61     3705.76    586.24 o 
  23  23   7     2726.15     2837.59    555.14 o 
  25  23   7      833.87      -16.36    553.75 o 
  27  23   7     3299.06     2638.51    797.25 o 
   1  25   7     4235.85     4235.64    226.59 o 
   3  25   7    18290.19    18634.87    478.94 o 
   5  25   7     5825.47     6258.34    321.65 o 
   7  25   7     1061.25      806.42    176.20 o 
   9  25   7    12333.62    12615.48    443.98 o 
  11  25   7     5081.41     5365.30    350.97 o 
  13  25   7     6910.04     7747.79    456.44 o 
  15  25   7     5160.29     5339.43    411.38 o 
  17  25   7      502.78      888.43    301.20 o 
  19  25   7     4881.49     4183.49    598.63 o 
  21  25   7     2784.84     3244.02    589.20 o 
  23  25   7      133.42     -397.97    460.15 o 
  25  25   7     1121.72     1421.69    623.14 o 
   1  27   7     8367.89     8395.54    303.30 o 
   3  27   7      953.48      597.59    141.34 o 
   5  27   7     4015.09     4144.92    330.54 o 
   7  27   7     3922.87     4432.63    290.05 o 
   9  27   7      632.93      669.77    217.65 o 
  11  27   7    17734.05    16687.15    747.91 o 
  13  27   7    12124.31    12710.58    671.58 o 
  15  27   7      145.51       22.36    261.96 o 
  17  27   7     1110.98     1802.85    470.50 o 
  19  27   7     3213.29     3289.64    582.76 o 
  21  27   7      989.27      252.16    968.09 o 
  23  27   7     1620.02     2152.83    733.76 o 
   1  29   7     3675.82     4459.02    320.71 o 
   3  29   7     1601.53     2263.10    193.44 o 
   5  29   7     6174.75     6082.99    337.85 o 
   7  29   7     4859.72     4315.63    414.87 o 
   9  29   7     7963.18     7670.65    869.70 o 
  11  29   7    11532.31    10575.29    620.12 o 
  13  29   7     6951.98     6556.93    525.78 o 
  15  29   7     1381.71     1826.82    540.89 o 
  17  29   7     6247.73     5731.70   1423.33 o 
  19  29   7      965.64      476.11    416.79 o 
  21  29   7     1587.60     1602.35    661.76 o 
  23  29   7     1351.21     1639.66    655.86 o 
   1  31   7     4810.37     5177.01    301.11 o 
   3  31   7     4959.18     5163.09    342.17 o 
   5  31   7       87.09      100.01    227.54 o 
   7  31   7     4264.18     3784.01    523.16 o 
   9  31   7     8408.18     9284.75    596.53 o 
  11  31   7     9174.09     9225.46    611.88 o 
  13  31   7     3504.23     3424.03    423.75 o 
  15  31   7     3580.77     4065.79    594.01 o 
  17  31   7      775.82      942.93    430.23 o 
  19  31   7      160.87     -275.57    457.53 o 
  21  31   7      643.49     -365.90    461.46 o 
   1  33   7      597.18      481.74    231.77 o 
   3  33   7     2020.59     1906.17    436.49 o 
   5  33   7     6234.17     5721.70    628.05 o 
   7  33   7    10190.56     9974.05    811.06 o 
   9  33   7     5374.06     5579.82    633.06 o 
  11  33   7      142.35     -227.86    324.04 o 
  13  33   7      499.52      148.87    335.11 o 
  15  33   7     3668.17     2877.52    552.76 o 
  17  33   7     1255.48     1215.51    596.30 o 
  19  33   7      838.67      319.42    500.08 o 
   1  35   7     3601.48     2634.45    480.41 o 
   3  35   7     1961.58     2791.43    484.66 o 
   5  35   7     2543.23     3018.88    818.85 o 
   7  35   7     4750.91     5826.94    756.34 o 
   9  35   7     1630.99     1869.58    465.96 o 
  11  35   7      517.74      261.29    363.35 o 
  13  35   7      955.22      939.29    593.68 o 
  15  35   7      561.78        0.65    481.10 o 
  17  35   7      533.76      -84.44    460.81 o 
   1  37   7      866.78     1359.39    477.83 o 
   3  37   7     1274.33     1469.06    631.97 o 
   5  37   7     4235.49     4096.16    574.11 o 
   7  37   7     3120.71     3200.27    535.36 o 
   9  37   7     2194.89     3070.29    534.45 o 
  11  37   7      251.03      162.14    366.30 o 
  13  37   7      302.03      886.92    551.79 o 
  15  37   7      813.01      729.83    553.10 o 
   1  39   7      786.78     1861.73    370.30 o 
   3  39   7     2697.11     3326.51    543.71 o 
   5  39   7       51.54       60.14    492.88 o 
   7  39   7      225.75     -221.24    382.91 o 
   9  39   7     1782.12     1998.36    659.14 o 
  11  39   7     2804.25     3192.92    824.09 o 
   3  41   7      458.42       16.36    405.17 o 
   5  41   7      852.53      441.17    500.74 o 
   0   0   8   112484.76   103971.45   2135.67 o 
   4   0   8     2452.45     2249.00    143.20 o 
   8   0   8     7851.72     8332.63    299.58 o 
  12   0   8    94581.30    90842.69   1695.73 o 
  16   0   8     9807.66    10674.41    429.57 o 
  20   0   8    10384.15    11485.90    625.95 o 
  24   0   8     9345.31     9127.78   1137.62 o 
  28   0   8      644.37      208.15    572.08 o 
   2   2   8    24838.70    25348.04    322.61 o 
   4   2   8    20756.84    20980.47    295.36 o 
   6   2   8     8978.79     9346.02    196.34 o 
   8   2   8    26868.40    26416.75    410.21 o 
  10   2   8    24843.63    22988.97    306.76 o 
  12   2   8     7732.09     7601.45    244.18 o 
  14   2   8    14261.65    14020.57    352.13 o 
  16   2   8    19481.63    19477.87    445.10 o 
  18   2   8    12758.63    12462.82    356.39 o 
  20   2   8     3194.66     4241.19    306.04 o 
  22   2   8     5567.42     6526.59    526.97 o 
  24   2   8       17.39     -261.82    508.59 o 
  26   2   8     1430.99     1886.43    752.74 o 
  28   2   8     2048.03     2658.80    769.76 o 
  30   2   8      603.00      371.13    690.56 o 
   0   4   8     5779.88     6158.19    225.20 o 
   2   4   8    45796.45    47421.71    531.58 o 
   4   4   8     2062.75     2296.20     85.26 o 
   6   4   8     2436.44     2387.67    108.07 o 
   8   4   8     6242.37     5882.81    164.14 o 
  10   4   8    33934.35    31365.41    439.66 o 
  12   4   8     7118.75     7739.64    244.85 o 
  14   4   8    17904.88    17601.77    414.02 o 
  16   4   8     3091.10     2934.07    206.37 o 
  18   4   8     1236.69     1003.83    179.57 o 
  20   4   8     5418.02     5856.09    336.01 o 
  22   4   8     5791.79     6702.33    649.29 o 
  24   4   8      625.92     1186.05    600.88 o 
  26   4   8     3326.89     4094.24    857.47 o 
  28   4   8      756.87     1116.67    696.45 o 
  30   4   8      301.16      662.41    664.37 o 
   2   6   8    16456.00    14911.17    224.50 o 
   4   6   8     5981.43     5895.29    122.88 o 
   6   6   8    30813.13    30296.37    382.40 o 
   8   6   8     5553.49     6169.64    158.80 o 
  10   6   8     8629.17     8854.80    268.29 o 
  12   6   8      920.05     1075.67    143.93 o 
  14   6   8     4063.21     5086.29    359.28 o 
  16   6   8     1064.88     1034.14    171.13 o 
  18   6   8    24450.62    23133.02    582.40 o 
  20   6   8     2364.85     2269.18    264.38 o 
  22   6   8     3629.73     3763.24    354.28 o 
  24   6   8       34.33      -50.40    492.88 o 
  26   6   8      481.22       -7.20    547.21 o 
  28   6   8      127.60     -474.55    598.92 o 
   0   8   8    34883.76    31774.72    569.57 o 
   2   8   8    15143.77    14571.94    239.89 o 
   4   8   8     8869.34     7770.91    188.61 o 
   6   8   8      320.46      205.22     75.36 o 
   8   8   8    16501.14    14798.40    315.98 o 
  10   8   8    15194.91    14796.04    417.67 o 
  12   8   8    19629.93    19045.35    567.13 o 
  14   8   8     7698.77     7784.20    317.34 o 
  16   8   8    11964.78    11204.16    384.96 o 
  18   8   8     1737.78     1438.56    191.12 o 
  20   8   8     3970.26     3888.23    315.18 o 
  22   8   8      738.43      699.19    280.52 o 
  24   8   8     5642.84     5686.78   1007.36 o 
  26   8   8      390.45      135.49    619.21 o 
  28   8   8     1386.11     1584.68    755.36 o 
   2  10   8     3580.50     3588.85    176.06 o 
   4  10   8    47384.38    46219.14    776.30 o 
   6  10   8     4984.11     5114.80    224.79 o 
   8  10   8    41428.98    39491.79    719.25 o 
  10  10   8     3823.58     3727.07    210.42 o 
  12  10   8     3728.65     3438.85    227.10 o 
  14  10   8      825.25     1142.39    168.84 o 
  16  10   8    22912.24    21083.05    546.13 o 
  18  10   8     5578.07     6435.47    320.48 o 
  20  10   8     7035.54     7420.40    498.74 o 
  22  10   8     1740.92     1985.84    534.72 o 
  24  10   8       49.71      143.83    294.92 o 
  26  10   8      256.68      632.96    633.61 o 
  28  10   8     3743.34     4568.80   1061.69 o 
   0  12   8    34044.77    33121.60   1052.41 o 
   2  12   8    16711.31    15587.30    405.45 o 
   4  12   8      428.71      303.73    112.33 o 
   6  12   8     3040.66     2822.44    215.76 o 
   8  12   8     2182.93     2205.05    199.85 o 
  10  12   8    16276.67    15532.42    468.70 o 
  12  12   8    11781.79    10861.09    397.74 o 
  14  12   8    15359.48    14360.26    468.08 o 
  16  12   8       57.03     -122.39    122.39 o 
  18  12   8      869.87      637.44    214.71 o 
  20  12   8     5232.43     6335.19    490.77 o 
  22  12   8     2902.18     2617.19    714.77 o 
  24  12   8     6609.17     6777.27   1072.82 o 
  26  12   8     2180.86     2260.18    802.49 o 
  28  12   8      476.43      396.66    564.23 o 
   2  14   8    24610.18    22588.95    557.63 o 
   4  14   8      528.94      451.51    129.07 o 
   6  14   8    21851.87    21668.17    784.70 o 
   8  14   8     2843.85     2786.65    223.31 o 
  10  14   8     8512.11     7828.23    342.78 o 
  12  14   8     1524.93     1249.11    179.69 o 
  14  14   8     6425.24     5857.60    323.48 o 
  16  14   8     1659.57     1651.74    214.63 o 
  18  14   8    11040.80    11820.38    622.39 o 
  20  14   8      139.45     -141.92    652.26 o 
  22  14   8     8145.55     7881.10    693.82 o 
  24  14   8      450.50      875.80    651.94 o 
  26  14   8     1584.22     1879.15    493.27 o 
  28  14   8      196.22     1022.42    604.81 o 
   0  16   8    47212.98    49289.69   1743.10 o 
   2  16   8    17932.28    16527.24    464.60 o 
   4  16   8     1432.44     1208.10    229.06 o 
   6  16   8      699.65      528.95    136.14 o 
   8  16   8     1647.32     1823.62    198.17 o 
  10  16   8    23355.64    23733.03    625.28 o 
  12  16   8     5882.71     5583.17    314.45 o 
  14  16   8    14239.08    14203.74    470.45 o 
  16  16   8     2135.08     1538.77    417.35 o 
  18  16   8     3447.09     3931.12    406.18 o 
  20  16   8     2420.69     2441.89    640.16 o 
  22  16   8     3764.85     3950.90    943.87 o 
  24  16   8     3616.88     2453.00    529.46 o 
  26  16   8      774.12      196.37    507.94 o 
  28  16   8      801.32      970.71    629.68 o 
   2  18   8    18975.81    17662.43    538.38 o 
   4  18   8    26267.14    26124.98    668.69 o 
   6  18   8     7624.49     7230.98    334.05 o 
   8  18   8    26764.07    25129.75    669.90 o 
  10  18   8      957.36      883.38    179.21 o 
  12  18   8      516.75      235.17    143.29 o 
  14  18   8      227.07      615.12    234.83 o 
  16  18   8    24207.14    22784.25    903.70 o 
  18  18   8     2441.19     2383.19    483.72 o 
  20  18   8     6067.75     5812.18    499.66 o 
  22  18   8     1273.27      913.82    448.82 o 
  24  18   8      132.38      654.42    431.35 o 
  26  18   8      127.43      441.82    588.45 o 
   0  20   8    36497.22    35448.75   1255.07 o 
   2  20   8     7510.68     6220.23    336.01 o 
   4  20   8     8446.78     7641.38    362.58 o 
   6  20   8      577.07      317.31    142.84 o 
   8  20   8    10423.75     9994.22    389.45 o 
  10  20   8     5842.27     6110.87    326.33 o 
  12  20   8     8807.78     9103.98    476.63 o 
  14  20   8     9332.49     8740.40    485.53 o 
  16  20   8     5184.26     4999.53    446.65 o 
  18  20   8     1151.32     1015.33    298.21 o 
  20  20   8     3206.29     4928.27    883.98 o 
  22  20   8      462.28      418.32    478.48 o 
  24  20   8     2574.47      765.18    593.03 o 
  26  20   8      699.79      905.90    624.45 o 
   2  22   8     3928.84     4116.85    269.76 o 
   4  22   8     7175.79     7585.61    319.35 o 
   6  22   8    19385.78    18806.97    544.29 o 
   8  22   8     4197.93     4296.07    261.33 o 
  10  22   8     7015.48     6869.82    359.33 o 
  12  22   8      326.10      118.96    232.16 o 
  14  22   8       51.13        7.07    389.99 o 
  16  22   8      831.92      693.46    282.31 o 
  18  22   8     7949.04     8814.10   1166.09 o 
  20  22   8      566.76      -30.99    667.32 o 
  22  22   8     1307.75     1205.48    844.70 o 
  24  22   8      333.65     -267.71    505.32 o 
   0  24   8     1870.23     1592.73    237.23 o 
   2  24   8    13071.90    13936.01    381.25 o 
   4  24   8     6177.99     6446.20    334.36 o 
   6  24   8      130.61      325.69    157.99 o 
   8  24   8     1944.77     2144.65    314.70 o 
  10  24   8    10128.26    10371.70    610.89 o 
  12  24   8     5305.52     5230.80    475.62 o 
  14  24   8     4190.00     4009.75    430.00 o 
  16  24   8     2174.83     2309.21    658.48 o 
  18  24   8       80.40      -89.72    367.50 o 
  20  24   8     1169.81     1409.66    478.56 o 
  22  24   8     2910.83     4225.81    871.21 o 
  24  24   8      220.05     1076.09    652.59 o 
   2  26   8    10256.12    10162.50    371.82 o 
   4  26   8     4034.51     4013.06    353.25 o 
   6  26   8     3928.75     3795.32    589.09 o 
   8  26   8     5411.14     6378.84    495.23 o 
  10  26   8     8324.16     8293.24    553.84 o 
  12  26   8      285.96      437.19    381.54 o 
  14  26   8     3287.14     2865.59    507.04 o 
  16  26   8     2815.88     2206.18    611.35 o 
  18  26   8     3095.42     3131.68    572.10 o 
  20  26   8     2708.25     3630.17    817.54 o 
  22  26   8     1254.97     1317.62    651.28 o 
   0  28   8    21074.40    21173.09    854.21 o 
   2  28   8      849.78      706.39    209.93 o 
   4  28   8     1101.13      876.14    256.47 o 
   6  28   8      362.81       81.51    273.93 o 
   8  28   8     2478.50     2380.17    470.78 o 
  10  28   8      675.09      921.90    416.32 o 
  12  28   8    10596.75    11657.33    838.38 o 
  14  28   8     1021.33     1464.30    458.76 o 
  16  28   8     1239.35      637.59    394.67 o 
  18  28   8      744.82      640.81    556.37 o 
  20  28   8     1261.88     1445.26    648.66 o 
   2  30   8     4264.03     4358.51   1154.96 o 
   4  30   8     3215.85     3960.52    543.27 o 
   6  30   8     1386.35      771.73    369.40 o 
   8  30   8     8070.12     8750.98    765.11 o 
  10  30   8     2413.33     3087.90    526.85 o 
  12  30   8      319.28      366.61    384.39 o 
  14  30   8      234.53      537.91    535.43 o 
  16  30   8     3531.60     4449.01    869.90 o 
  18  30   8      417.47      477.17    541.32 o 
  20  30   8      627.74      208.15    533.46 o 
   0  32   8     4271.30     4044.50    757.98 o 
   2  32   8     4394.67     5142.81    683.68 o 
   4  32   8     1440.91     2108.36    470.27 o 
   6  32   8      648.72      579.54    358.48 o 
   8  32   8     1347.37      888.39    804.12 o 
  10  32   8     3482.06     2178.12    485.28 o 
  12  32   8      208.56     -264.77    654.23 o 
  14  32   8     2755.97     2225.49    755.36 o 
  16  32   8       15.81     -411.72    411.72 o 
  18  32   8       10.25      -64.80    460.15 o 
   2  34   8     1758.00     1757.54    441.76 o 
   4  34   8     1086.24      393.66    353.97 o 
   6  34   8     7467.96     8654.65   1225.98 o 
   8  34   8      509.80      603.04    364.72 o 
  10  34   8     1077.44     1238.90    440.61 o 
  12  34   8      354.81     -425.46    447.72 o 
  14  34   8      616.29       22.91    513.17 o 
   0  36   8     1439.60     1191.29    599.57 o 
   2  36   8     1313.04     1817.63    464.28 o 
   4  36   8     3104.32     2563.89    491.28 o 
   6  36   8      294.05      372.22    421.53 o 
   8  36   8      779.87      820.81    570.12 o 
  10  36   8     2359.19     1883.16    699.72 o 
  12  36   8     2243.33     2953.35    824.09 o 
   2  38   8      896.70      466.70    551.14 o 
   4  38   8     3574.68     4540.65    859.43 o 
   6  38   8      482.02      521.68    488.95 o 
   8  38   8     3144.67     4706.25    901.98 o 
   1   1   9    42605.62    39165.73    736.38 o 
   3   1   9     5815.73     6254.93    171.63 o 
   5   1   9     2438.47     2578.47    132.62 o 
   7   1   9     7739.17     8168.85    239.06 o 
   9   1   9        8.56      -78.62     78.62 o 
  11   1   9    10946.16    10830.83    290.44 o 
  13   1   9     7437.63     7655.47    310.28 o 
  15   1   9     4831.75     4734.13    223.23 o 
  17   1   9     1062.87     1065.18    170.92 o 
  19   1   9     1485.77     1708.73    392.30 o 
  21   1   9     1103.32     1465.48    749.14 o 
   1   3   9     5137.38     5137.08    243.47 o 
   3   3   9    20979.74    20978.44    315.15 o 
   5   3   9     8830.13     9170.63    221.97 o 
   7   3   9     2142.18     2448.94    142.16 o 
   9   3   9    22693.43    21291.23    416.98 o 
  11   3   9     1637.86     1173.11    141.17 o 
  13   3   9     6604.07     7027.81    283.05 o 
  15   3   9     5931.99     6083.60    304.93 o 
  17   3   9      915.76      993.95    239.27 o 
  19   3   9     1518.31     2165.38    280.52 o 
  21   3   9     6031.76     6859.74    983.80 o 
  23   3   9      459.11      -66.11    547.86 o 
  25   3   9     1779.40     2113.56    717.39 o 
  27   3   9     1629.47     1140.89    776.30 o 
   1   5   9     6925.05     6225.56    181.70 o 
   3   5   9    11082.97    10263.13    249.93 o 
   5   5   9    15430.85    15794.07    330.85 o 
   7   5   9     6313.99     6454.90    218.73 o 
   9   5   9    13329.14    12973.61    328.34 o 
  11   5   9     9515.00     9064.53    332.35 o 
  13   5   9    15866.24    15005.75    442.74 o 
  15   5   9     1820.49     1876.87    198.20 o 
  17   5   9     4613.71     4618.69    333.14 o 
  19   5   9     5207.79     5840.94    411.88 o 
  21   5   9     2208.29     2658.15    717.39 o 
  23   5   9      935.44     1169.04    704.96 o 
  25   5   9     1968.47     2390.44    797.25 o 
  27   5   9      381.32     -111.93    641.46 o 
   1   7   9     2361.22     2407.82    138.52 o 
   3   7   9       59.38      -35.88     85.23 o 
   5   7   9    35696.75    34917.37    602.44 o 
   7   7   9    14160.72    13644.17    316.74 o 
   9   7   9     2787.80     3263.82    203.86 o 
  11   7   9    14591.78    15806.38    412.34 o 
  13   7   9    12277.44    12320.33    394.47 o 
  15   7   9      716.62      748.56    160.15 o 
  17   7   9     9968.28     9782.58    494.24 o 
  19   7   9     8817.11     8969.05    636.48 o 
  21   7   9      496.38      832.59    630.99 o 
  23   7   9      710.27      861.40    636.23 o 
  25   7   9     1262.20      773.68    622.48 o 
  27   7   9      172.64     1214.86    750.78 o 
   1   9   9     4821.36     4606.44    160.90 o 
   3   9   9    24499.59    23468.59    526.30 o 
   5   9   9     5031.76     5162.33    239.07 o 
   7   9   9     9231.39     9386.42    308.70 o 
   9   9   9     9049.76     8708.36    326.28 o 
  11   9   9    14094.29    13817.02    413.81 o 
  13   9   9     5789.39     5383.78    311.65 o 
  15   9   9    14273.75    13586.43    604.01 o 
  17   9   9     4708.37     4697.66    508.04 o 
  19   9   9     3776.62     4149.23    812.96 o 
  21   9   9     4410.98     4376.36    884.96 o 
  23   9   9      718.01      923.58    673.54 o 
  25   9   9       74.18     -526.26    526.26 o 
   1  11   9    13022.44    12543.57    364.57 o 
   3  11   9    12666.21    12565.10    376.68 o 
   5  11   9    14345.69    14727.66    386.67 o 
   7  11   9    11523.99    10609.19    372.32 o 
   9  11   9    17040.30    16451.55    517.54 o 
  11  11   9     1999.63     1877.19    188.14 o 
  13  11   9     7618.65     7686.54    365.53 o 
  15  11   9     4030.44     4519.85    406.67 o 
  17  11   9     4095.46     4652.89    510.51 o 
  19  11   9     3102.67     3186.38    769.76 o 
  21  11   9     2208.97     2004.25    706.27 o 
  23  11   9     4285.15     6319.08   1048.60 o 
  25  11   9     1457.38     1429.55    793.98 o 
   1  13   9    35093.36    32415.57    680.97 o 
   3  13   9     8631.18     8754.22    314.72 o 
   5  13   9    12115.49    11796.00    347.69 o 
   7  13   9    10507.73    10284.38    354.15 o 
   9  13   9     2937.19     2720.87    217.29 o 
  11  13   9     1287.48     1228.57    172.97 o 
  13  13   9     8429.10     9468.20    466.84 o 
  15  13   9     1303.40      927.07    321.75 o 
  17  13   9      869.12      836.41    313.28 o 
  19  13   9       77.48      231.06    576.66 o 
  21  13   9     3227.70     4860.07    913.10 o 
  23  13   9     3920.45     4491.56   1009.32 o 
   1  15   9    21210.58    20111.28    508.39 o 
   3  15   9    10278.05     9770.12    341.99 o 
   5  15   9    14288.87    14820.70    476.50 o 
   7  15   9    14111.13    14666.88    461.12 o 
   9  15   9     2529.91     2615.24    229.16 o 
  11  15   9     3816.80     3881.17    280.42 o 
  13  15   9     2246.60     2240.24    377.61 o 
  15  15   9     2850.91     3776.93    478.66 o 
  17  15   9     2755.12     3622.97    850.27 o 
  19  15   9       54.90     -435.28    435.28 o 
  21  15   9     3129.79     3632.13    859.43 o 
  23  15   9     3005.01     2111.60    800.52 o 
   1  17   9    11881.86    11871.77    378.89 o 
   3  17   9     3933.56     4537.97    333.89 o 
   5  17   9     5206.00     5559.23    308.37 o 
   7  17   9     2377.47     2518.86    234.18 o 
   9  17   9    10137.03     9885.50    397.97 o 
  11  17   9     2646.11     1892.69    381.61 o 
  13  17   9     8988.30     8877.55    663.36 o 
  15  17   9     5770.46     6232.02    960.23 o 
  17  17   9     1206.69     1279.66    699.72 o 
  19  17   9      631.63      492.23    574.70 o 
  21  17   9     4025.06     3610.53    930.12 o 
  23  17   9     3108.10     4223.85    890.20 o 
  25  17   9      307.06     -255.93    426.12 o 
   1  19   9      510.39      477.16    131.41 o 
   3  19   9     7404.42     7662.84    345.05 o 
   5  19   9     3498.36     4100.78    279.34 o 
   7  19   9     8329.71     8655.65    523.19 o 
   9  19   9     5259.94     4587.08    909.50 o 
  11  19   9     5874.26     5518.87    538.80 o 
  13  19   9     2985.15     3177.21    805.76 o 
  15  19   9     5433.94     4776.29    875.14 o 
  17  19   9     1188.41     1229.26    654.56 o 
  19  19   9     5073.92     5664.44    698.87 o 
  21  19   9     2022.38     2087.75    541.83 o 
  23  19   9       54.46      187.20    570.77 o 
   1  21   9     4010.63     3821.10    551.37 o 
   3  21   9     4601.00     5528.62    600.82 o 
   5  21   9     9690.24    10677.74    704.29 o 
   7  21   9     4480.71     4972.56    515.59 o 
   9  21   9      162.11       50.03    261.05 o 
  11  21   9     4342.09     5506.12    939.94 o 
  13  21   9     4681.81     5125.17    947.14 o 
  15  21   9      400.26      464.85    406.15 o 
  17  21   9     4128.33     4301.77    614.15 o 
  19  21   9     4042.19     4175.08    608.84 o 
  21  21   9     1322.88     2755.02    775.65 o 
  23  21   9      459.49      134.84    568.81 o 
   1  23   9      222.85      162.26    138.90 o 
   3  23   9     3372.13     3527.30    323.65 o 
   5  23   9    13090.33    13590.90    640.53 o 
   7  23   9     3668.58     3435.45    517.85 o 
   9  23   9     2660.18     3524.33    747.50 o 
  11  23   9     2036.17     1889.90    458.92 o 
  13  23   9     1361.86      527.71    722.30 o 
  15  23   9     2518.67     2388.51    516.59 o 
  17  23   9     4414.37     4902.13    674.73 o 
  19  23   9     3555.09     3224.34    850.27 o 
  21  23   9     1176.65     1474.71    718.05 o 
   1  25   9     4979.86     5469.03    403.48 o 
   3  25   9     6626.00     6392.42    630.43 o 
   5  25   9        1.20      328.19    344.30 o 
   7  25   9      471.12     -137.36    306.42 o 
   9  25   9     6862.47     6685.85    694.57 o 
  11  25   9     1068.13     1368.68    440.67 o 
  13  25   9     4079.14     3284.08    545.78 o 
  15  25   9     3730.05     5359.24    672.55 o 
  17  25   9      652.21      383.57    589.75 o 
  19  25   9      135.25     -335.13    562.92 o 
  21  25   9     3243.03     3527.40    884.96 o 
   1  27   9     7426.95     7882.90    657.46 o 
   3  27   9     3047.68     3881.73    819.50 o 
   5  27   9      585.19      764.71    392.43 o 
   7  27   9     7038.94     9020.01    775.47 o 
   9  27   9      240.58      179.62    359.61 o 
  11  27   9      888.06     1161.57    442.61 o 
  13  27   9     2009.85     1979.91    876.45 o 
  15  27   9     1057.51     1180.16    663.06 o 
  17  27   9      383.50       51.71    510.55 o 
  19  27   9     1384.02      994.27    669.61 o 
   1  29   9    12607.93    13409.88   1176.24 o 
   3  29   9      947.21      573.67    369.89 o 
   5  29   9      802.66      826.96    372.82 o 
   7  29   9     1429.36     1548.54    449.47 o 
   9  29   9      289.84       51.61    391.75 o 
  11  29   9     2098.34     1339.08    475.39 o 
  13  29   9      875.64     1669.77    631.65 o 
  15  29   9       75.91      883.00    563.57 o 
  17  29   9      652.70      277.53    508.59 o 
   1  31   9     3086.90     4213.77    553.58 o 
   3  31   9     3761.85     4391.53    587.57 o 
   5  31   9     2829.47     3390.05    546.09 o 
   7  31   9      680.77      530.14    389.32 o 
   9  31   9     2861.78     2369.74    501.53 o 
  11  31   9      166.41     -397.97    397.97 o 
  13  31   9       60.72     -451.64    451.64 o 
  15  31   9     1049.55       83.78    532.81 o 
   1  33   9     1003.84     2010.14    708.23 o 
   3  33   9     2702.24     3136.74    553.14 o 
   5  33   9     1370.16     2055.96    651.94 o 
   7  33   9      440.05      552.44    526.92 o 
   9  33   9      186.04      189.82    522.34 o 
  11  33   9     2567.88     2637.86    793.32 o 
   3  35   9       28.86     -421.53    421.53 o 
   5  35   9     4102.10     4308.28    850.27 o 
   7  35   9     1648.63     1936.83    683.36 o 
   9  35   9      606.15      372.44    504.66 o 
   2   0  10    19589.00    18961.30    518.50 o 
   6   0  10    16840.21    17009.37    468.24 o 
  10   0  10    24330.80    26455.50    781.40 o 
  14   0  10     6347.23     6229.16    537.21 o 
   0   2  10    32456.08    30446.60    874.86 o 
   2   2  10    18194.51    17226.20    345.88 o 
   4   2  10     1305.09     1606.45    125.17 o 
   6   2  10       39.71      -79.73     79.73 o 
   8   2  10     6194.69     6604.60    247.69 o 
  10   2  10    10088.15    10535.13    331.56 o 
  12   2  10    13188.42    12535.32    414.94 o 
  14   2  10     4748.61     4917.52    287.73 o 
  16   2  10       83.88       -0.80    270.08 o 
   2   4  10      841.66      906.30    115.96 o 
   4   4  10    24579.56    24882.41    479.20 o 
   6   4  10     5915.34     6413.77    229.24 o 
   8   4  10    25733.08    25654.56    504.77 o 
  10   4  10     3861.07     4470.27    235.42 o 
  12   4  10      559.14      392.34    166.47 o 
  14   4  10     1438.38     1346.29    259.06 o 
  16   4  10     4201.18     4021.74    427.83 o 
  18   4  10     3817.72     4026.17    835.87 o 
  20   4  10     7641.96     8363.91   1123.22 o 
  22   4  10     1356.31      910.49    635.57 o 
   0   6  10    11648.68    11855.36    412.71 o 
   2   6  10     9258.82     9577.79    274.10 o 
   4   6  10    18821.91    17349.27    382.90 o 
   6   6  10     1768.86     1908.97    155.01 o 
   8   6  10     7268.82     7233.03    320.81 o 
  10   6  10     9555.98     9046.56    405.95 o 
  12   6  10     8126.93     8350.30    439.99 o 
  14   6  10     1632.51     1916.03    411.08 o 
  16   6  10     4814.53     4038.61    820.16 o 
  18   6  10     1089.56     1797.41    700.37 o 
  20   6  10     6029.59     8625.73   1152.02 o 
  22   6  10      198.58     -342.33    485.68 o 
  24   6  10      826.95     1318.93    769.10 o 
   2   8  10      579.05      618.80    113.52 o 
   4   8  10     1771.24     1956.85    154.44 o 
   6   8  10    29166.59    28839.51    641.94 o 
   8   8  10        5.02      -63.37    116.94 o 
  10   8  10     2739.13     2602.95    276.68 o 
  12   8  10      233.71       46.43    324.46 o 
  14   8  10     1836.53     3370.96    742.92 o 
  16   8  10     2071.46     3510.38    774.34 o 
  18   8  10     9427.37     9550.62   1195.87 o 
  20   8  10      621.60      422.84    573.39 o 
  22   8  10      811.21      485.03    659.14 o 
  24   8  10      105.45      850.27    693.83 o 
   0  10  10     2381.70     2831.20    341.82 o 
   2  10  10    12242.34    11881.81    370.18 o 
   4  10  10     5501.90     6202.51    268.43 o 
   6  10  10      671.88      456.44    141.85 o 
   8  10  10     2004.00     1872.39    207.25 o 
  10  10  10     7447.18     7062.71    410.47 o 
  12  10  10      245.62       60.61    235.00 o 
  14  10  10     3166.51     2671.24    718.05 o 
  16  10  10     2061.96     1825.56    703.65 o 
  18  10  10       82.65      -34.04    557.03 o 
  20  10  10      525.03      883.65    628.37 o 
  22  10  10     3391.03     2876.12    879.72 o 
   2  12  10     7474.38     7950.37    318.70 o 
   4  12  10     5328.83     5523.01    264.06 o 
   6  12  10    10258.60    10058.28    384.39 o 
   8  12  10     6981.82     7224.30    408.90 o 
  10  12  10     3396.55     3781.18    364.32 o 
  12  12  10       72.65       51.06    514.48 o 
  14  12  10     6160.66     5353.61    887.58 o 
  16  12  10     1739.11      772.38    577.32 o 
  18  12  10      866.34     1462.28    686.63 o 
  20  12  10     2267.73     2209.13    796.59 o 
  22  12  10     1093.65      269.68    675.50 o 
   0  14  10    29366.07    28865.87    822.34 o 
   2  14  10      453.74      510.54    138.10 o 
   4  14  10     4599.63     5337.61    303.60 o 
   6  14  10      751.96      925.60    200.32 o 
   8  14  10     5437.82     5775.14    433.26 o 
  10  14  10     1510.84     1714.21    396.19 o 
  12  14  10    19823.57    19761.69   1582.72 o 
  14  14  10      284.48     1043.36    563.57 o 
  16  14  10      383.50      645.39    609.39 o 
  18  14  10      260.64       13.09    577.97 o 
  20  14  10      178.93      -64.80    564.23 o 
   2  16  10     4171.33     4148.25    456.90 o 
   4  16  10     6176.66     5976.85    393.92 o 
   6  16  10     4284.04     4420.16    450.49 o 
   8  16  10     5521.70     5683.22    621.57 o 
  10  16  10     6723.53     7354.07   1071.51 o 
  12  16  10      283.76      356.08    528.23 o 
  14  16  10     2430.35     4466.69    861.40 o 
  16  16  10     3832.48     4896.73    946.49 o 
  18  16  10      570.02     1274.42    729.17 o 
  20  16  10     2192.60     1417.77    809.03 o 
   0  18  10     2273.65     2069.08    536.08 o 
   2  18  10     9399.80    10703.20    571.79 o 
   4  18  10     1662.63     1327.67    317.76 o 
   6  18  10      614.01      789.39    550.48 o 
   8  18  10     1397.27     1772.54    629.03 o 
  10  18  10     3205.91     3327.11    764.52 o 
  12  18  10     3218.86     4304.36    841.76 o 
  14  18  10     4123.81     5130.41    952.38 o 
  16  18  10      389.94      145.31    583.86 o 
  18  18  10       74.34       10.47    638.85 o 
   4  20  10      610.25      539.35    499.43 o 
   6  20  10    12951.96    13863.49   1294.71 o 
   8  20  10      701.96        3.27    488.95 o 
  10  20  10     1848.64     1408.60    624.45 o 
  12  20  10      592.46      129.60    518.41 o 
  14  20  10     2247.29     1911.30    753.39 o 
  16  20  10      312.42     -202.26    500.74 o 
  20  20  10      293.57     -300.44    447.06 o 
   4  22  10     5645.59     5868.75    934.05 o 
   6  22  10      527.53     1479.30    654.56 o 
   8  22  10     7008.97     7657.65   1063.00 o 
  10  22  10     3593.17     3786.60    895.43 o 
  12  22  10     3183.34     3419.40    825.39 o 
  14  22  10      875.12     1109.01    561.28 o 
  16  22  10     3292.02     3248.56    771.72 o 
  18  22  10        6.18     -422.19    422.19 o 
   2  24  10     2286.86     2832.92    684.01 o 
   4  24  10     9182.34     9218.64    790.85 o 
   6  24  10     4044.24     3250.87    552.34 o 
   8  24  10     6177.29     5816.52    658.50 o 
  10  24  10     1558.51     1262.87    444.20 o 
  12  24  10       23.67     -340.75    366.91 o 
  14  24  10      873.77      140.73    574.70 o 
  16  24  10     1929.81     1309.11    612.66 o 
  18  24  10      889.34     1301.26    655.21 o 
   0  26  10    11637.02    11803.60   1120.60 o 
   2  26  10     4941.32     6300.49    786.12 o 
   4  26  10       45.95      218.99    355.61 o 
   6  26  10      107.37      332.42    356.74 o 
   8  26  10     3325.19     2737.59    647.68 o 
  10  26  10     1622.39     1117.79    456.00 o 
  12  26  10     3650.98     2289.64    738.99 o 
  14  26  10     2216.61     2587.46    733.76 o 
  16  26  10      273.98      471.93    630.99 o 
   2  28  10     6392.83     7011.21    726.92 o 
   4  28  10      967.49     1158.29    526.26 o 
   6  28  10     1511.13     2184.52    945.18 o 
   8  28  10      139.07     -396.01    396.01 o 
  10  28  10     5173.96     6283.73    992.31 o 
  12  28  10      376.87      117.82    604.81 o 
  14  28  10     2206.84      949.76    697.76 o 
   2  30  10     3387.70     3341.51    745.54 o 
   4  30  10      276.45      633.61    544.59 o 
   6  30  10      146.66     -237.60    436.59 o 
   8  30  10      438.72     1057.11    637.54 o 
  10  30  10     2692.49     2071.01    740.30 o 
   4  32  10     3934.16     5060.37    873.83 o 
   6  32  10     1545.72     1440.02    618.55 o 
   1   1  11     3395.23     3153.75    163.21 o 
   3   1  11     1450.06     1369.51    141.24 o 
   5   1  11     1811.24     1978.03    163.85 o 
   7   1  11     1581.43     1822.24    229.20 o 
   9   1  11     3696.16     4094.74    504.72 o 
  11   1  11     7730.84     8295.18    989.03 o 
   1   3  11     1818.71     1955.78    140.41 o 
   3   3  11     7166.76     7267.67    257.36 o 
   5   3  11     2363.02     2916.96    206.34 o 
   7   3  11     3138.83     3572.62    338.40 o 
   9   3  11     5940.24     6516.74    614.59 o 
  11   3  11     8824.59     9455.71   1041.40 o 
   1   5  11     2275.54     2749.12    143.94 o 
   3   5  11     6218.03     6657.71    262.04 o 
   5   5  11     5159.49     5971.00    342.57 o 
   7   5  11     7907.70     8156.32    330.26 o 
   9   5  11     9032.58     9311.30    698.62 o 
  11   5  11     1388.90     1110.78    585.83 o 
  13   5  11       51.91      295.86    499.43 o 
   1   7  11     4997.80     5186.53    169.69 o 
   3   7  11      827.91     1170.17    177.62 o 
   5   7  11     7974.38     7667.83    315.39 o 
   7   7  11    11070.97    11280.61    491.55 o 
   9   7  11     2912.33     3154.96    709.54 o 
  11   7  11      989.36     1069.54    583.86 o 
  13   7  11      115.63       -0.65    494.19 o 
  15   7  11       96.86     -286.70    502.04 o 
  17   7  11     2658.89     3465.22    828.67 o 
  19   7  11      666.84       99.49    579.28 o 
   1   9  11     4664.57     4809.08    262.76 o 
   3   9  11     5395.43     5578.89    374.69 o 
   5   9  11     4747.24     5458.27    403.81 o 
   7   9  11     7127.53     7775.32    680.70 o 
   9   9  11     4008.92     4238.90    865.98 o 
  11   9  11      698.23      704.30    542.63 o 
  13   9  11      233.32      458.19    564.88 o 
  15   9  11     2890.29     4096.21    883.00 o 
  17   9  11     1254.17     1834.06    744.88 o 
  19   9  11      131.79      306.33    591.72 o 
  21   9  11      946.85     1772.54    826.70 o 
   1  11  11     3903.13     4324.77    269.46 o 
   3  11  11     6426.40     7303.06    441.55 o 
   5  11  11     1073.28     1152.67    534.77 o 
   7  11  11      803.91      577.32    544.59 o 
   9  11  11     5931.89     7455.39    987.72 o 
  11  11  11     4405.99     5841.91    915.07 o 
  13  11  11     4130.41     4724.58    871.21 o 
  15  11  11     1953.96     2429.71    748.16 o 
  17  11  11      592.99      293.90    617.25 o 
  19  11  11      406.79     1836.68    755.36 o 
   1  13  11      696.63      654.02    175.76 o 
   3  13  11     2420.98     1772.54    602.19 o 
   5  13  11     2209.48     1443.29    584.52 o 
   7  13  11     1538.15     2166.58    636.88 o 
   9  13  11     2108.99     1930.28    666.99 o 
  11  13  11     6736.62     8859.41   1106.20 o 
  13  13  11     5540.52     6192.10   1000.82 o 
  15  13  11     1063.42      663.72    655.21 o 
  17  13  11     2256.68     2340.69    835.21 o 
   3  15  11     3653.03     4437.89    835.87 o 
   5  15  11     2003.62     1874.65    646.05 o 
   7  15  11      648.68     1161.18    564.23 o 
   9  15  11      643.97      -76.58    454.92 o 
  11  15  11    11547.65    12873.80   1317.62 o 
  13  15  11     2394.96     3406.96    829.98 o 
  15  15  11      682.19     1491.73    649.97 o 
  17  15  11      487.07     -566.19    566.19 o 
   3  17  11     4403.04     5835.36    929.47 o 
   5  17  11     2813.19     3444.93    814.92 o 
   7  17  11     1051.69      882.34    563.57 o 
   9  17  11     6140.21     8542.60   1127.14 o 
  11  17  11     1697.97     1906.07    670.26 o 
  13  17  11     1277.21     2277.85    744.23 o 
  15  17  11     2356.99     3153.65    830.63 o 
   3  19  11     3077.51     2577.64    684.01 o 
   5  19  11     1033.55     1995.74    653.90 o 
   7  19  11     4725.68     6389.77   1053.18 o 
   9  19  11     3812.51     4696.44    913.10 o 
  11  19  11      636.06      627.06    564.88 o 
  13  19  11     1554.46     2811.97    835.21 o 
   3  21  11     1081.93      795.94    646.70 o 
   5  21  11     6579.79     9552.58   1193.25 o 
   7  21  11     6317.86     8899.34   1171.00 o 
   9  21  11      198.50      663.72    564.88 o 
  11  21  11      349.56     -318.77    568.15 o 
   1  23  11     4109.88     4409.74    834.56 o 
   3  23  11     3265.22     5373.25    934.05 o 
   5  23  11     1124.42      855.50    622.48 o 
   7  23  11     2214.20     1305.18    699.07 o 
   9  23  11     4280.23     3749.29    814.27 o 
  11  23  11      873.34     1108.82    606.12 o 
  13  23  11       53.51      -34.69    469.97 o 
   1  25  11      133.53     -176.08    422.84 o 
   3  25  11     4296.83     3067.25    741.61 o 
   5  25  11     2886.02     3575.84    812.96 o 
   7  25  11     1606.56     1516.61    681.39 o 
   9  25  11      849.49      102.11    534.12 o 
  11  25  11     2845.03     3929.30    875.14 o 
   3  27  11      691.14     1228.60    632.96 o 
   5  27  11      679.75      -15.05    520.37 o 
   7  27  11       87.14      818.19    571.43 o 
   9  27  11     1807.90     1529.70    693.17 o 
   3  29  11      428.57      502.04    591.72 o 
   2   2  12     4165.63     4870.61    310.57 o 
   0   4  12     3070.80     3803.77    254.29 o 
   2   4  12     3865.05     3836.35    401.24 o 
   2   6  12     5812.70     5413.17    833.90 o 
   4   6  12       94.68      476.52    491.57 o 
   2   8  12     2449.55     3130.74    728.52 o 
   4   8  12     3295.55     3265.58    755.36 o 
   6   8  12       65.84      958.27    543.28 o 
   8   8  12     6047.30     6972.33   1002.78 o 
  10   8  12     2630.94     2601.20    745.54 o 
  12   8  12     1850.74     3524.78    806.41 o 
   2  10  12     1335.45     1768.61    585.83 o 
   4  10  12     5560.69     5178.19    877.10 o 
   6  10  12     1545.71     1819.66    669.61 o 
   8  10  12     5140.38     6158.71    993.62 o 
  10  10  12     1935.25     2978.23    756.67 o 
  12  10  12      249.17     1592.53    686.63 o 
  14  10  12      592.96      409.10    606.12 o 
  16  10  12     5063.89     4508.58   1005.40 o 
   2  12  12     2266.62     2379.96    653.25 o 
   4  12  12      245.46     1359.51    612.01 o 
   6  12  12      195.29     1451.80    640.81 o 
   8  12  12       75.20      568.15    532.15 o 
  10  12  12     2656.64     2893.79    809.69 o 
  12  12  12     6705.01     7447.53   1110.13 o 
  14  12  12     2598.56     4146.61    929.47 o 
   2  14  12     3304.23     4195.05    850.92 o 
   4  14  12      408.16      430.04    549.17 o 
   6  14  12     3005.94     4672.22    881.69 o 
   8  14  12      772.41     1318.27    657.83 o 
  10  14  12     3980.28     5330.05    946.49 o 
  12  14  12        9.19      546.55    644.74 o 
   2  16  12     4205.05     5058.41    924.89 o 
   4  16  12      232.38     1018.49    534.12 o 
   6  16  12      476.62      -17.02    476.52 o 
   8  16  12      606.02      421.53    589.75 o 
  10  16  12     2906.96     3816.71    929.47 o 
   2  18  12     1789.11     2567.17    759.28 o 
   4  18  12     4110.66     4667.64    932.74 o 
   6  18  12     1826.18     3465.22    883.65 o 
   2  24  12     1743.29     1054.49    579.94 o 
   1   9  13       17.85      102.11    502.70 o 
   1  11  13     3750.48     4699.71    862.05 o 
   3  11  13     1220.48     3448.20    773.68 o 
   5  11  13      941.92     1591.88    684.67 o 
   7  11  13     1234.43     1653.41    703.65 o 
   9  11  13     2598.70     2918.66    831.29 o 
   1  13  13     6317.47     6675.16   1023.72 o 
   3  13  13     1266.99     2149.56    708.88 o 
   5  13  13      439.77      342.99    537.39 o 
                                                 
